# Supplementary material for: Gut microbiota and autism spectrum disorders: a bidirectional Mendelian randomization study
Source: Front Cell Infect Microbiol. 2023 Dec 14;13:1267721. doi: 10.3389/fcimb.2023.1267721 (PMC10753022; doi:10.3389/fcimb.2023.1267721)
Supplement: Supplementary file 2 [file Table_1.xls]

## Sheet: Sheet1
Supplemental Tables
Serial Number	Table Name
Table S1.	The gut microbial with SNPs less than 3.
Table S2.	MR analysis of all gut microbiota identified in MR analysis
Table S3.	Instrument variables for gut microbiota taxa enrolled in this Mendelian randomization study
Table S4.	List of instrumental SNPs of the causal gut microbiota taxa on ASD and their nearest genes
Table S5.	The results of the MR analysis that indicate significant gut microbiota
Table S6.	Reverse MR results of gut microbiota-ASD associations
Table S7.	Horizontal pleiotropy and Heterogeneity testing result of Reverse MR analysis
Table S8.	Significantly enriched pathways

## Sheet: Table S1
Table S1. The gut microbial with SNPs less than 3
Taxa	Gut microbiota
family	Christensenellaceae id.1866
genus	Blautia id.1992
genus	Erysipelotrichaceae UCG003 id.11384
genus	Lachnospiraceae ND3007 group id.11317
genus	Lachnospira id.2004

## Sheet: Table S2
Table S2. MR analysis of all gut microbiota identified in MR analysis
ID	Exposure	Outcome	nSNP	MR Egger						Weighted median						IVW						Simple mode						Weighted mode						Cochran's Q test--MR Egger			Cochran's Q test--IVW			Egger Intercept	SE	P
				beta	se	P	or	or lci95	or uci95	beta	se	P	or	or lci95	or uci95	beta	se	P	or	or lci95	or uci95	beta	se	P	or	or lci95	or uci95	beta	se	P	or	or lci95	or uci95	Q-stat	df	P	Q-stat	df	P
1	class Actinobacteria id.419	ASD	14	0.0550476	0.195487	0.783054	1.05659	0.720285	1.54992	0.0930863	0.087987	0.290076	1.09756	0.9237	1.30414	0.0355972	0.0658339	0.588705	1.03624	0.910795	1.17896	0.172967	0.159698	0.298451	1.18883	0.869322	1.62576	0.154338	0.128201	0.250103	1.16689	0.907613	1.50022	9.35902	12	0.671998	9.37018	13	0.744446	-0.00141085	0.0133516	0.917591
2	class Alphaproteobacteria id.2379	ASD	6	-0.0148737	0.357301	0.96879	0.985236	0.489102	1.98464	0.0792653	0.110127	0.471672	1.08249	0.872333	1.34328	0.0399286	0.085344	0.639889	1.04074	0.880429	1.23023	0.12275	0.150154	0.450828	1.1306	0.842356	1.51748	0.102723	0.152845	0.531338	1.10818	0.82131	1.49526	4.75309	4	0.313583	4.78307	5	0.442924	0.00539908	0.0339869	0.881479
3	class Bacilli id.1673	ASD	16	0.119836	0.176921	0.509228	1.12731	0.796978	1.59456	0.0168242	0.0884359	0.84912	1.01697	0.855123	1.20944	-0.0649596	0.0662661	0.326946	0.937105	0.822965	1.06708	0.0581198	0.145553	0.695298	1.05984	0.79679	1.40974	0.0610765	0.134565	0.656412	1.06298	0.816548	1.38379	9.82351	14	0.77497	11.0925	15	0.746007	-0.0146917	0.0130417	0.278888
4	class Bacteroidia id.912	ASD	13	0.204522	0.154752	0.213127	1.22694	0.90593	1.66169	-0.000589831	0.0981543	0.995205	0.99941	0.824505	1.21142	0.0413143	0.0721919	0.567129	1.04218	0.904673	1.20059	-0.029267	0.173633	0.868953	0.971157	0.691019	1.36486	-0.0973431	0.165896	0.568232	0.907245	0.655407	1.25585	7.65218	11	0.744081	9.07381	12	0.696613	-0.0144931	0.0121554	0.258221
5	class Betaproteobacteria id.2867	ASD	12	-0.0865568	0.371273	0.820359	0.917083	0.442971	1.89864	-0.130262	0.117578	0.267914	0.877865	0.697178	1.10538	-0.0569916	0.0975441	0.559042	0.944602	0.780221	1.14362	-0.230876	0.228756	0.334532	0.793838	0.507003	1.24295	-0.222575	0.217083	0.327241	0.800455	0.523061	1.22496	15.9757	10	0.100329	15.9867	11	0.141625	0.00198546	0.0239684	0.935616
6	class Clostridia id.1859	ASD	13	-0.00701896	0.238798	0.977078	0.993006	0.621846	1.5857	-0.102787	0.112715	0.361809	0.902319	0.723461	1.12539	-0.0356298	0.0953507	0.708649	0.964997	0.800501	1.1633	-0.228713	0.166482	0.194624	0.795557	0.574062	1.10251	-0.123481	0.131705	0.36696	0.883839	0.682753	1.14415	20.6562	11	0.0371134	20.6888	12	0.0551277	-0.0022786	0.0172882	0.897521
7	class Coriobacteriia id.809	ASD	13	-0.463539	0.411021	0.283413	0.629054	0.281073	1.40785	0.159785	0.114952	0.164523	1.17326	0.93658	1.46975	0.136554	0.106004	0.19768	1.14632	0.931262	1.41103	0.220607	0.189228	0.266334	1.24683	0.860467	1.80669	0.215611	0.206727	0.317516	1.24062	0.827312	1.86041	17.2221	11	0.101476	20.7731	12	0.053804	0.0421813	0.0280087	0.16023
8	class Deltaproteobacteria id.3087	ASD	11	-0.0715824	0.263034	0.791654	0.93092	0.55592	1.55888	0.041442	0.102201	0.685113	1.04231	0.853106	1.27348	0.0821105	0.0845051	0.331218	1.08558	0.919873	1.28113	-0.0968838	0.174172	0.590266	0.907661	0.645158	1.27697	-0.0968838	0.165732	0.571782	0.907661	0.655919	1.25602	11.9177	9	0.21799	12.4256	10	0.257579	0.0109537	0.0176855	0.551033
9	class Erysipelotrichia id.2147	ASD	13	0.7044	0.351734	0.0704831	2.02263	1.01511	4.03013	-0.0608549	0.114038	0.593591	0.94096	0.752489	1.17663	-0.0774989	0.0808211	0.337612	0.925428	0.789853	1.08427	-0.0184095	0.184624	0.922218	0.981759	0.683675	1.40981	-0.0220918	0.183616	0.906225	0.97815	0.68251	1.40185	6.279	11	0.854115	11.4961	12	0.486946	-0.0490907	0.0214923	0.0432236
10	class Gammaproteobacteria id.3303	ASD	6	0.093453	0.348509	0.801844	1.09796	0.554535	2.17392	-0.0967311	0.130843	0.459731	0.9078	0.702448	1.17318	-0.0613947	0.103719	0.553896	0.940452	0.767448	1.15246	-0.132385	0.172368	0.477151	0.876003	0.624861	1.22809	-0.0998286	0.161505	0.563565	0.904993	0.659431	1.242	4.86513	4	0.301418	5.13339	5	0.399819	-0.0121869	0.0259495	0.663073
11	class Lentisphaeria id.2250	ASD	8	-0.222275	0.213168	0.337257	0.800695	0.527247	1.21596	-0.0620354	0.0648378	0.33868	0.93985	0.827689	1.06721	-0.0454332	0.0601865	0.450325	0.955583	0.849253	1.07523	-0.0728879	0.102462	0.499872	0.929705	0.760549	1.13648	-0.0728879	0.0867762	0.428687	0.929705	0.784296	1.10207	9.15891	6	0.164837	10.3041	7	0.171984	0.0269971	0.0311686	0.419684
12	class Melainabacteria id.1589	ASD	10	0.18723	0.1424	0.225008	1.2059	0.912221	1.59414	-0.00302962	0.0610807	0.960441	0.996975	0.884487	1.12377	0.00889128	0.0497923	0.858277	1.00893	0.915119	1.11236	-0.0464493	0.0923029	0.62689	0.954613	0.796632	1.14392	-0.0392686	0.0920418	0.679666	0.961492	0.802783	1.15158	0.734133	8	0.999435	2.52108	9	0.980311	-0.021419	0.0160229	0.218064
13	class Methanobacteria id.119	ASD	10	-0.158329	0.168169	0.374012	0.853569	0.61389	1.18683	0.0409547	0.0519019	0.430065	1.0418	0.941037	1.15336	0.0115764	0.0403249	0.774053	1.01164	0.934765	1.09485	0.0575098	0.0829781	0.505754	1.0592	0.90021	1.24626	0.0547712	0.0801462	0.511568	1.0563	0.902745	1.23597	4.67532	8	0.791648	5.75834	9	0.763839	0.0283601	0.0272514	0.328448
14	class Mollicutes id.3920	ASD	12	-0.264479	0.295923	0.392462	0.767606	0.429777	1.37099	-0.120377	0.10109	0.233738	0.886586	0.72723	1.08086	-0.102604	0.0897552	0.252975	0.902484	0.7569	1.07607	-0.298375	0.202649	0.168946	0.742023	0.498792	1.10386	-0.302448	0.160669	0.086482	0.739007	0.539366	1.01254	21.376	10	0.0186188	22.0851	11	0.0237221	0.0150372	0.0261085	0.577381
15	class Negativicutes id.2164	ASD	12	-0.587098	0.26952	0.0544009	0.555938	0.327798	0.942859	-0.124596	0.113001	0.270197	0.882853	0.707456	1.10174	-0.149123	0.0818038	0.0683134	0.861463	0.733844	1.01128	-0.153133	0.187991	0.432597	0.858016	0.593573	1.24027	-0.153133	0.183593	0.421974	0.858016	0.598712	1.22962	5.30326	10	0.870021	8.21189	11	0.694206	0.0289296	0.0169628	0.11892
16	class Verrucomicrobiae id.4029	ASD	10	0.383222	0.240338	0.149488	1.467	0.915907	2.34969	0.0723443	0.0977019	0.459021	1.07503	0.887673	1.30192	0.0142605	0.0790195	0.856785	1.01436	0.868821	1.18428	0.207389	0.175268	0.267016	1.23046	0.872723	1.73484	0.18325	0.158514	0.277426	1.20111	0.880348	1.63876	9.02841	8	0.339905	11.9571	9	0.215741	-0.0301502	0.0187162	0.145863
17	family Acidaminococcaceae id.2166	ASD	6	-0.487443	0.269445	0.144705	0.614195	0.362201	1.04151	-0.0374247	0.12804	0.770066	0.963267	0.749474	1.23805	-0.0254723	0.0928981	0.783934	0.974849	0.81257	1.16954	-0.0266792	0.171901	0.882734	0.973674	0.695165	1.36376	-0.0959727	0.161329	0.577817	0.908489	0.662206	1.24637	1.75202	4	0.781248	5.08104	5	0.406071	0.0446438	0.0244683	0.142122
18	family Actinomycetaceae id.421	ASD	5	0.0774019	0.193584	0.716044	1.08048	0.739321	1.57906	0.0482285	0.0978939	0.622252	1.04941	0.866196	1.27138	0.0768619	0.0782618	0.326044	1.07989	0.926324	1.25892	0.043287	0.121471	0.739575	1.04424	0.823003	1.32494	0.0460462	0.125999	0.73328	1.04712	0.817985	1.34045	1.26967	3	0.736348	1.26968	4	0.866499	-6.13068e-05	0.0201019	0.997758
19	family Alcaligenaceae id.2875	ASD	12	0.169469	0.433287	0.70391	1.18468	0.506732	2.76962	-0.0154097	0.115816	0.894151	0.984708	0.784735	1.23564	-0.015257	0.0883971	0.862969	0.984859	0.828188	1.17117	-0.0859517	0.182644	0.647122	0.917639	0.641508	1.31263	-0.0900005	0.173516	0.614253	0.913931	0.650449	1.28414	13.4167	10	0.201295	13.6721	11	0.251672	-0.0119283	0.0273429	0.671924
20	family Bacteroidaceae id.917	ASD	7	0.751381	0.598206	0.264589	2.11993	0.656323	6.84737	0.0642293	0.139439	0.645065	1.06634	0.811338	1.40148	0.121638	0.106769	0.254594	1.12935	0.9161	1.39223	0.0350814	0.191711	0.860832	1.0357	0.711292	1.50808	0.0350814	0.177661	0.849985	1.0357	0.731152	1.46711	3.64471	5	0.601613	4.78939	6	0.571095	-0.039658	0.0370671	0.333571
21	family Bacteroidales S24 7group id.11173	ASD	9	0.104038	0.287315	0.727958	1.10964	0.631853	1.94873	0.054639	0.0814424	0.50229	1.05616	0.900335	1.23895	0.0286019	0.062363	0.646496	1.02901	0.91062	1.1628	0.0761418	0.129464	0.572667	1.07912	0.837272	1.39082	0.0779839	0.135087	0.579625	1.08111	0.829621	1.40882	7.13303	7	0.415162	7.20682	8	0.514492	-0.00733791	0.0272688	0.795615
22	family Bifidobacteriaceae id.433	ASD	10	0.436352	0.253262	0.123197	1.54705	0.941726	2.54147	0.0867102	0.109097	0.426732	1.09058	0.880627	1.35059	-0.0229424	0.0797476	0.773586	0.977319	0.835899	1.14266	-0.301313	0.195008	0.156715	0.739846	0.504832	1.08427	0.138622	0.137964	0.341257	1.14869	0.876527	1.50536	6.59332	8	0.581076	10.1976	9	0.33473	-0.0331706	0.0174722	0.0941875
23	family Clostridiaceae1 id.1869	ASD	10	-0.399845	0.288048	0.202533	0.670424	0.381205	1.17907	-0.0256271	0.119415	0.830075	0.974699	0.771298	1.23174	-0.0301633	0.104591	0.773046	0.970287	0.790443	1.19105	0.188836	0.253743	0.475735	1.20784	0.734548	1.9861	-0.273114	0.205552	0.216653	0.761006	0.50865	1.13856	12.8337	8	0.1177	15.8371	9	0.0703628	0.0292887	0.0214057	0.20842
24	family Clostridiales vadin BB60 group id.11286	ASD	15	-0.212729	0.237237	0.386187	0.808375	0.507777	1.28693	-0.00884307	0.0798489	0.911817	0.991196	0.8476	1.15912	-0.0116933	0.0808627	0.885021	0.988375	0.843509	1.15812	-0.0345425	0.146002	0.816403	0.966047	0.725636	1.28611	-0.0234672	0.128857	0.858101	0.976806	0.758793	1.25746	29.1587	13	0.00621481	30.9843	14	0.00557154	0.018838	0.0208806	0.383373
25	family Coriobacteriaceae id.811	ASD	13	-0.463539	0.411021	0.283413	0.629054	0.281073	1.40785	0.159785	0.119104	0.17974	1.17326	0.928988	1.48176	0.136554	0.106004	0.19768	1.14632	0.931262	1.41103	0.220607	0.197628	0.286157	1.24683	0.846417	1.83668	0.215611	0.195313	0.29127	1.24062	0.846029	1.81925	17.2221	11	0.101476	20.7731	12	0.053804	0.0421813	0.0280087	0.16023
26	family Defluviitaleaceae id.1924	ASD	11	0.278155	0.194729	0.186942	1.32069	0.901663	1.93445	0.140481	0.079761	0.078192	1.15083	0.984274	1.34556	0.100108	0.0579446	0.0840502	1.10529	0.986627	1.23823	0.205309	0.140018	0.173293	1.2279	0.933209	1.61566	0.193745	0.14393	0.207991	1.21379	0.915432	1.60938	8.72928	9	0.46263	9.64649	10	0.472035	-0.0195539	0.0204173	0.363227
27	family Desulfovibrionaceae id.3169	ASD	8	-0.14238	0.227568	0.554574	0.867291	0.555207	1.3548	0.00944873	0.123458	0.938995	1.00949	0.792526	1.28586	0.0569725	0.0859819	0.50758	1.05863	0.894445	1.25295	0.250924	0.199429	0.248658	1.28521	0.869395	1.89991	-0.115611	0.18361	0.548912	0.890822	0.621583	1.27668	5.66944	6	0.461218	6.56464	7	0.47557	0.0152099	0.0160756	0.380601
28	family Enterobacteriaceae id.3469	ASD	7	-0.0945535	0.571965	0.875173	0.909779	0.296531	2.79127	-0.00821481	0.128989	0.94922	0.991819	0.770255	1.27712	0.0517189	0.0964205	0.591689	1.05308	0.871739	1.27214	-0.0368939	0.159496	0.824756	0.963778	0.705037	1.31748	-0.0368939	0.159236	0.824476	0.963778	0.705396	1.31681	1.62662	5	0.898012	1.69393	6	0.945589	0.0108433	0.0417935	0.805632
29	family Erysipelotrichaceae id.2149	ASD	13	0.7044	0.351734	0.0704831	2.02263	1.01511	4.03013	-0.0608549	0.115008	0.596712	0.94096	0.751059	1.17888	-0.0774989	0.0808211	0.337612	0.925428	0.789853	1.08427	-0.0184095	0.191742	0.925096	0.981759	0.674203	1.42962	-0.0220918	0.191089	0.909874	0.97815	0.672585	1.42254	6.279	11	0.854115	11.4961	12	0.486946	-0.0490907	0.0214923	0.0432236
30	family Family XI id.1936	ASD	8	-0.405308	0.33993	0.278146	0.666772	0.34247	1.29817	-0.01498	0.0591144	0.799953	0.985132	0.877354	1.10615	0.0493901	0.0562648	0.380044	1.05063	0.940928	1.17312	-0.0457244	0.0964684	0.649939	0.955305	0.790727	1.15414	-0.0457244	0.0860148	0.611457	0.955305	0.807095	1.13073	9.83641	6	0.131712	12.8433	7	0.0760199	0.060492	0.0446666	0.224419
31	family Family XIII id.1957	ASD	9	0.33925	0.362714	0.380764	1.40389	0.689582	2.85814	-0.105359	0.12556	0.401407	0.900002	0.703663	1.15112	-0.126665	0.108071	0.241175	0.881028	0.71285	1.08888	-0.0636507	0.198285	0.756432	0.938333	0.63617	1.38401	-0.0677653	0.176458	0.710962	0.93448	0.66125	1.32061	8.81689	7	0.266071	11.0777	8	0.197334	-0.0329685	0.0246079	0.222183
32	family Lachnospiraceae id.1987	ASD	17	0.199539	0.216709	0.371743	1.22084	0.798348	1.86692	-0.0124357	0.0996444	0.900681	0.987641	0.812419	1.20066	0.0173986	0.0872006	0.841853	1.01755	0.857688	1.20721	-0.146922	0.176778	0.418143	0.863361	0.610543	1.22087	-0.0511017	0.1422	0.724022	0.950182	0.719057	1.2556	27.1658	15	0.027414	28.6952	16	0.0260739	-0.0131749	0.0143368	0.372657
33	family Lactobacillaceae id.1836	ASD	8	-0.173016	0.194462	0.407873	0.841124	0.574554	1.23137	0.0429396	0.0865139	0.619661	1.04387	0.881062	1.23677	0.0315691	0.067417	0.639594	1.03207	0.904323	1.17787	0.0557986	0.142875	0.70775	1.05738	0.799126	1.39911	0.0557986	0.130893	0.682698	1.05738	0.818116	1.36663	6.86902	6	0.33313	8.30244	7	0.306682	0.0234603	0.0209661	0.305942
34	family Methanobacteriaceae id.121	ASD	10	-0.158329	0.168169	0.374012	0.853569	0.61389	1.18683	0.0409547	0.0534251	0.44333	1.0418	0.938232	1.15681	0.0115764	0.0403249	0.774053	1.01164	0.934765	1.09485	0.0575098	0.0772929	0.475822	1.0592	0.910297	1.23245	0.0547712	0.0763509	0.491349	1.0563	0.909485	1.22681	4.67532	8	0.791648	5.75834	9	0.763839	0.0283601	0.0272514	0.328448
35	family Oxalobacteraceae id.2966	ASD	14	0.00535608	0.169779	0.975352	1.00537	0.720788	1.40231	-0.0254921	0.0540497	0.637182	0.97483	0.876841	1.08377	0.00167924	0.0408391	0.967201	1.00168	0.924627	1.08516	-0.0417452	0.100246	0.683891	0.959114	0.788023	1.16735	-0.0564171	0.0968755	0.570283	0.945145	0.781693	1.14277	13.4368	12	0.33811	13.4373	13	0.414627	-0.00050693	0.0226621	0.982521
36	family Pasteurellaceae id.3689	ASD	14	-0.0771143	0.108855	0.49222	0.925784	0.747912	1.14596	0.0183371	0.0649282	0.77762	1.01851	0.8968	1.15673	-0.015727	0.0479424	0.742882	0.984396	0.896108	1.08138	-0.0171047	0.106352	0.874699	0.983041	0.798073	1.21088	0.0130422	0.103749	0.901885	1.01313	0.826707	1.24159	11.2789	12	0.50518	11.6735	13	0.554584	0.0079243	0.0126155	0.541682
37	family Peptococcaceae id.2024	ASD	9	0.108496	0.236341	0.660102	1.1146	0.701361	1.77132	0.137713	0.0948519	0.146536	1.14765	0.952946	1.38213	-0.00993428	0.0910571	0.913124	0.990115	0.828278	1.18357	0.1555	0.128782	0.261736	1.16824	0.907636	1.50367	0.147817	0.112964	0.22703	1.1593	0.929051	1.44661	14.9922	7	0.0361	15.6344	8	0.0479215	-0.0124321	0.0227023	0.600972
38	family Peptostreptococcaceae id.2042	ASD	14	0.0601392	0.209671	0.779138	1.06198	0.704113	1.60175	0.0535407	0.099545	0.590677	1.055	0.867997	1.28229	-0.0365382	0.0919161	0.690986	0.964121	0.805176	1.15444	0.12392	0.210841	0.566777	1.13192	0.748766	1.71115	0.114511	0.122373	0.366457	1.12133	0.882197	1.42527	27.7599	12	0.00599713	28.3775	13	0.00801339	-0.00845263	0.0163589	0.614755
39	family Porphyromonadaceae id.943	ASD	8	-0.190732	0.603887	0.762821	0.826354	0.253004	2.69902	0.00601734	0.143883	0.966641	1.00604	0.758818	1.33379	0.00520724	0.136318	0.969529	1.00522	0.769529	1.3131	-0.0775307	0.247462	0.763179	0.925399	0.569751	1.50305	-0.034879	0.221841	0.879506	0.965722	0.625197	1.49172	12.3811	6	0.0539866	12.6118	7	0.0821498	0.0120316	0.0359832	0.749481
40	family Prevotellaceae id.960	ASD	15	0.17942	0.236244	0.461122	1.19652	0.753054	1.90115	0.241708	0.0883154	0.00620257	1.27342	1.07102	1.51408	0.213211	0.0643858	0.000928105	1.23765	1.09091	1.40411	0.236048	0.1466	0.129675	1.26624	0.950005	1.68773	0.233243	0.151948	0.147067	1.26269	0.937465	1.70074	11.0916	13	0.603147	11.1137	14	0.677084	0.00238688	0.0160558	0.884102
41	family Rhodospirillaceae id.2717	ASD	13	0.538402	0.347614	0.149692	1.71327	0.866822	3.38626	0.0901638	0.0762817	0.237212	1.09435	0.942378	1.27084	0.0901182	0.0555328	0.104634	1.0943	0.981448	1.22014	0.200747	0.135977	0.16561	1.22232	0.936348	1.59562	0.17595	0.13579	0.219432	1.19238	0.913749	1.55597	10.6355	11	0.474287	12.3409	12	0.418706	-0.0436818	0.0334494	0.218233
42	family Rikenellaceae id.967	ASD	18	-0.0671038	0.25637	0.796857	0.935098	0.565758	1.54555	-0.0630829	0.0920247	0.493029	0.938866	0.783918	1.12444	-0.0831023	0.074948	0.267516	0.920257	0.794533	1.06587	-0.0410699	0.186174	0.828032	0.959762	0.66633	1.38241	-0.0158782	0.152221	0.918144	0.984247	0.730349	1.32641	22.2566	16	0.135098	22.2625	17	0.174832	-0.00114498	0.0174953	0.94863
43	family Ruminococcaceae id.2050	ASD	10	-0.0901288	0.252441	0.730305	0.913813	0.557154	1.49879	-0.154552	0.116524	0.184724	0.856799	0.681854	1.07663	-0.056023	0.109022	0.607344	0.945517	0.763604	1.17077	-0.160809	0.187344	0.412969	0.851455	0.589781	1.22923	-0.192245	0.177865	0.307874	0.825105	0.582247	1.16926	17.0149	8	0.0299542	17.064	9	0.0477231	0.00332301	0.0218721	0.883004
44	family Streptococcaceae id.1850	ASD	14	0.280313	0.285204	0.345083	1.32354	0.756776	2.31478	0.0605759	0.0980314	0.536626	1.06245	0.876722	1.28752	0.00468987	0.0720726	0.948117	1.0047	0.872343	1.15714	0.0063873	0.152005	0.967121	1.00641	0.74711	1.3557	0.0259347	0.156579	0.870994	1.02627	0.755058	1.39491	8.77969	12	0.721624	9.77734	13	0.712033	-0.0217342	0.0217598	0.337596
45	family Veillonellaceae id.2172	ASD	19	0.149484	0.146256	0.321072	1.16123	0.871816	1.54673	-0.0305199	0.0885971	0.730485	0.969941	0.815324	1.15388	-0.0283334	0.068901	0.680912	0.972064	0.849269	1.11261	-0.174596	0.176225	0.334939	0.839796	0.594522	1.18626	-0.108794	0.148112	0.472083	0.896916	0.670929	1.19902	26.6118	17	0.064013	29.5469	18	0.0420918	-0.0148975	0.0108796	0.188723
46	family Verrucomicrobiaceae id.4036	ASD	10	0.38351	0.240298	0.149161	1.46743	0.916243	2.35018	0.0724215	0.0990614	0.464732	1.07511	0.88538	1.30549	0.0142958	0.0790384	0.856469	1.0144	0.86882	1.18437	0.207556	0.179022	0.276132	1.23067	0.866471	1.74794	0.183411	0.157835	0.275107	1.20131	0.881663	1.63684	9.02441	8	0.340241	11.9569	9	0.215752	-0.030164	0.0187084	0.145557
47	family Victivallaceae id.2255	ASD	11	-0.036557	0.174396	0.838632	0.964103	0.684974	1.35698	-0.00524999	0.0521325	0.919785	0.994764	0.89814	1.10178	-0.00950217	0.0396024	0.810377	0.990543	0.916564	1.07049	-0.00586428	0.0837171	0.945536	0.994153	0.843707	1.17143	0.00701797	0.0768937	0.929082	1.00704	0.866153	1.17085	6.01306	9	0.73861	6.03844	10	0.812024	0.00395174	0.0248076	0.876953
48	genus Actinomyces id.423	ASD	7	0.171671	0.175915	0.373945	1.18729	0.841034	1.67609	0.0973348	0.0854859	0.254867	1.10223	0.932191	1.30328	0.0994773	0.0667716	0.136273	1.10459	0.969093	1.25904	0.148649	0.128973	0.292935	1.16027	0.9011	1.49397	0.115054	0.115529	0.357755	1.12193	0.894596	1.40704	2.45593	5	0.783117	2.6527	6	0.851002	-0.00847792	0.0191122	0.675879
49	genus Adlercreutzia id.812	ASD	8	-0.900808	0.321217	0.0309854	0.406241	0.21645	0.762446	-0.0934633	0.102311	0.360969	0.910771	0.745282	1.11301	0.00628774	0.098141	0.948916	1.00631	0.830217	1.21975	-0.174471	0.167742	0.332873	0.839901	0.604565	1.16685	-0.171313	0.168287	0.342575	0.842558	0.60583	1.17179	5.28438	6	0.507891	13.6596	7	0.0575769	0.0820801	0.0283621	0.0275491
50	genus Akkermansia id.4037	ASD	10	0.386352	0.239591	0.145508	1.4716	0.920124	2.35361	0.0732919	0.0997381	0.462435	1.07604	0.884976	1.30837	0.0145842	0.0790262	0.853583	1.01469	0.869091	1.18468	0.206425	0.182494	0.28724	1.22928	0.859621	1.75789	0.185302	0.159399	0.274928	1.20358	0.880628	1.64497	8.97915	8	0.344058	11.9551	9	0.215853	-0.0303761	0.0186549	0.142107
51	genus Alistipes id.968	ASD	14	-1.01249	0.57718	0.104873	0.363314	0.117213	1.12613	-0.0850041	0.117559	0.469635	0.918509	0.729482	1.15652	-0.0890531	0.123839	0.472075	0.914797	0.717648	1.16611	-0.0948185	0.183239	0.613529	0.909538	0.635103	1.30256	-0.0900371	0.169464	0.604168	0.913897	0.655611	1.27394	26.8081	12	0.00823375	32.7698	13	0.0018449	0.0550539	0.0337014	0.128291
52	genus Allisonella id.2174	ASD	8	0.0824079	0.323059	0.807175	1.0859	0.576495	2.04542	-0.0212329	0.0585651	0.716939	0.978991	0.872825	1.09807	0.0174035	0.0448642	0.698079	1.01756	0.931899	1.11109	0.0993889	0.100953	0.357664	1.1045	0.906215	1.34616	-0.0152283	0.0891296	0.869171	0.984887	0.827023	1.17288	7.97405	6	0.240011	8.02908	7	0.330036	-0.00930127	0.0457061	0.845469
53	genus Alloprevotella id.961	ASD	6	0.0408973	0.539151	0.943177	1.04175	0.362099	2.99706	-0.0180892	0.0642854	0.778412	0.982073	0.865811	1.11395	-0.00222328	0.0521622	0.966002	0.997779	0.90081	1.10519	-0.0864289	0.10177	0.434504	0.917201	0.75134	1.11968	-0.0783752	0.103842	0.484409	0.924617	0.754344	1.13333	5.66865	4	0.225298	5.67782	5	0.338841	-0.00602688	0.0749147	0.939744
54	genus Anaerofilum id.2053	ASD	11	-0.103711	0.230756	0.663742	0.901486	0.573503	1.41704	-0.085928	0.0597175	0.150177	0.91766	0.816299	1.03161	-0.0846992	0.0450962	0.0603554	0.918789	0.841064	1.0037	-0.078881	0.0963688	0.432126	0.92415	0.765089	1.11628	-0.0801726	0.0921649	0.404761	0.922957	0.770423	1.10569	5.31511	9	0.80602	5.32217	10	0.868644	0.00217813	0.0259275	0.934889
55	genus Anaerostipes id.1991	ASD	11	0.0467613	0.344994	0.895166	1.04787	0.532897	2.0605	-0.0485073	0.11298	0.667672	0.95265	0.763419	1.18879	-0.0286608	0.0837675	0.732241	0.971746	0.82461	1.14514	-0.0875803	0.19404	0.661366	0.916145	0.626317	1.34009	-0.111952	0.185629	0.559873	0.894087	0.621397	1.28644	7.27736	9	0.608267	7.32815	10	0.694145	-0.00485077	0.0215243	0.826731
56	genus Anaerotruncus id.2054	ASD	13	-0.0661027	0.276109	0.815192	0.936035	0.544833	1.60813	-0.17361	0.104652	0.0971311	0.840625	0.684732	1.03201	-0.0940638	0.0840752	0.263223	0.910225	0.771938	1.07328	-0.234612	0.212255	0.290686	0.790877	0.521715	1.1989	-0.242492	0.196159	0.240034	0.78467	0.534212	1.15255	15.0805	11	0.178842	15.0961	12	0.236221	-0.00196687	0.018415	0.916864
57	genus Bacteroides id.918	ASD	7	0.751381	0.598206	0.264589	2.11993	0.656323	6.84737	0.0642293	0.136282	0.637428	1.06634	0.816374	1.39284	0.121638	0.106769	0.254594	1.12935	0.9161	1.39223	0.0350814	0.180757	0.852517	1.0357	0.726728	1.47604	0.0350814	0.195843	0.863731	1.0357	0.705554	1.52034	3.64471	5	0.601613	4.78939	6	0.571095	-0.039658	0.0370671	0.333571
58	genus Barnesiella id.944	ASD	13	0.0832285	0.24897	0.744446	1.08679	0.667142	1.77041	0.180138	0.100823	0.073989	1.19738	0.982677	1.459	0.13458	0.073175	0.0658919	1.14406	0.991196	1.32049	0.256481	0.160896	0.136903	1.29237	0.942824	1.77152	0.205411	0.157626	0.216973	1.22803	0.901643	1.67257	12.902	11	0.29978	12.9571	12	0.37217	0.00421635	0.0194594	0.832428
59	genus Bifidobacterium id.436	ASD	12	0.00631282	0.188687	0.973969	1.00633	0.69523	1.45665	0.136903	0.0934632	0.14298	1.14672	0.95477	1.37725	0.046696	0.0691793	0.499676	1.0478	0.914941	1.19996	0.227217	0.165773	0.197804	1.2551	0.906922	1.73695	0.182856	0.125226	0.172198	1.20064	0.939331	1.53465	11.8748	10	0.293521	11.9386	11	0.368276	0.00330805	0.0142747	0.821412
60	genus Bilophila id.3170	ASD	13	-0.23737	0.55179	0.675371	0.7887	0.267435	2.32597	0.1348	0.118507	0.255336	1.14431	0.907126	1.44351	0.0804251	0.114917	0.484021	1.08375	0.865184	1.35753	0.350987	0.235477	0.161893	1.42047	0.895344	2.25358	0.326439	0.224184	0.17102	1.38602	0.893185	2.1508	31.5825	11	0.000889633	32.5807	12	0.00112503	0.0236378	0.0400903	0.567362
61	genus Butyricicoccus id.2055	ASD	8	0.00324712	0.187345	0.986734	1.00325	0.694926	1.44838	0.0113012	0.111521	0.919283	1.01137	0.812792	1.25845	0.0430086	0.0957203	0.653204	1.04395	0.865366	1.25938	-0.138648	0.1947	0.499437	0.870535	0.594366	1.27502	-0.00417989	0.131409	0.975513	0.995829	0.76971	1.28837	10.7327	6	0.0969984	10.848	7	0.145388	0.00441546	0.0173898	0.808042
62	genus Butyricimonas id.945	ASD	13	-0.120686	0.217239	0.589642	0.886312	0.578987	1.35676	0.00543972	0.0846371	0.948754	1.00545	0.851761	1.18688	0.0560138	0.064222	0.383104	1.05761	0.932523	1.19948	-0.13979	0.159875	0.399079	0.869541	0.635626	1.18954	-0.137027	0.157447	0.401207	0.871947	0.640426	1.18717	12.7922	11	0.307123	13.6372	12	0.324475	0.0164684	0.01932	0.412168
63	genus Butyrivibrio id.1993	ASD	15	-0.0375985	0.148974	0.804692	0.9631	0.71922	1.28968	0.0701868	0.0459131	0.126342	1.07271	0.980392	1.17372	0.0495709	0.0326708	0.129195	1.05082	0.98564	1.12031	0.0886895	0.0768686	0.267908	1.09274	0.939908	1.27043	0.0886895	0.085396	0.316612	1.09274	0.924329	1.29184	11.7936	13	0.544639	12.1533	14	0.593996	0.0124398	0.0207423	0.558995
64	genus Candidatus Soleaferrea id.11350	ASD	10	-0.259676	0.296703	0.406971	0.771302	0.431187	1.37969	0.0099579	0.0741772	0.893209	1.01001	0.873341	1.16806	0.0671163	0.0633133	0.289114	1.06942	0.944615	1.21071	-0.0406044	0.118131	0.738947	0.960209	0.761747	1.21038	-0.0470031	0.0990728	0.646493	0.954084	0.785696	1.15856	11.336	8	0.18338	13.1344	9	0.156617	0.0325516	0.0288938	0.292569
65	genus Catenibacterium id.2153	ASD	5	-0.341069	0.491543	0.537663	0.71101	0.27131	1.86331	0.0813265	0.0665149	0.22145	1.08472	0.95214	1.23577	0.0526922	0.0539993	0.329167	1.05411	0.948241	1.17179	0.0902078	0.0838027	0.342328	1.0944	0.928629	1.28977	0.0888045	0.0885597	0.372716	1.09287	0.918721	1.30002	0.343286	3	0.951692	0.992841	4	0.91088	0.0529375	0.0656834	0.479236
66	genus Christensenellaceae R 7group id.11283	ASD	9	0.0109691	0.275558	0.969359	1.01103	0.589121	1.7351	0.0773314	0.119297	0.516839	1.0804	0.855139	1.365	0.0116846	0.0911556	0.898004	1.01175	0.846216	1.20967	0.0455739	0.158974	0.781646	1.04663	0.766427	1.42927	0.0809137	0.140049	0.579326	1.08428	0.824001	1.42677	8.08769	7	0.324925	8.0877	8	0.424951	5.76192e-05	0.0207568	0.997863
67	genus Clostridium innocuum group id.14397	ASD	8	-0.145308	0.311944	0.657777	0.864756	0.469203	1.59377	0.00460067	0.0638576	0.942565	1.00461	0.886424	1.13856	0.0354967	0.0613251	0.562705	1.03613	0.918787	1.16847	-0.0463181	0.106332	0.676244	0.954738	0.775127	1.17597	-0.0399107	0.103304	0.710717	0.960875	0.784753	1.17652	10.4495	6	0.106956	11.0606	7	0.135999	0.0233852	0.0394779	0.575237
68	genus Clostridium sensustricto1 id.1873	ASD	7	-0.0742315	0.233152	0.763064	0.928457	0.587893	1.46631	0.0456399	0.113941	0.688746	1.0467	0.837206	1.30861	-0.0229548	0.0943086	0.807695	0.977307	0.81237	1.17573	0.164752	0.172712	0.376962	1.1791	0.840495	1.65412	0.128366	0.160415	0.454096	1.13697	0.830234	1.55703	8.15116	5	0.1481	8.24899	6	0.220424	0.00638047	0.0260457	0.816215
69	genus Collinsella id.815	ASD	9	-0.428565	0.483766	0.405078	0.651443	0.252398	1.68138	-0.15885	0.127308	0.21212	0.853124	0.66473	1.09491	-0.00761031	0.129041	0.952971	0.992419	0.770643	1.27802	-0.221599	0.191916	0.281551	0.801237	0.550046	1.16714	-0.221599	0.179822	0.252816	0.801237	0.56324	1.1398	16.3138	7	0.022399	18.2171	8	0.0196568	0.0312957	0.0346311	0.396194
70	genus Coprobacter id.949	ASD	11	-0.416549	0.243809	0.121718	0.659318	0.408846	1.06324	-0.0740937	0.0759124	0.329043	0.928585	0.800209	1.07755	-0.0622964	0.0773452	0.42057	0.939604	0.807435	1.09341	-0.0885362	0.136674	0.531709	0.91527	0.700181	1.19643	-0.138682	0.116449	0.261185	0.870505	0.692863	1.09369	18.2072	9	0.0328445	22.895	10	0.0111408	0.0407584	0.0267751	0.162276
71	genus Coprococcus1 id.11301	ASD	11	-0.0025701	0.187008	0.989335	0.997433	0.691352	1.43903	-0.0813712	0.100858	0.419788	0.921851	0.7565	1.12334	-0.0700688	0.0751389	0.351066	0.93233	0.804655	1.08026	0.0331512	0.165235	0.845009	1.03371	0.747734	1.42905	0.0009292	0.161716	0.995529	1.00093	0.729034	1.37423	6.92292	9	0.645144	7.07828	10	0.718035	-0.0052833	0.0134041	0.702643
72	genus Coprococcus2 id.11302	ASD	8	1.27534	0.6611	0.101969	3.57991	0.979789	13.0801	-0.0483851	0.109018	0.657167	0.952767	0.769465	1.17973	0.0238782	0.0826118	0.77255	1.02417	0.871063	1.20418	-0.0923886	0.155916	0.572116	0.911751	0.671673	1.23764	-0.0845587	0.154272	0.600648	0.918918	0.679137	1.24336	2.12359	6	0.907988	5.76387	7	0.567576	-0.0901802	0.0472655	0.105006
73	genus Coprococcus3 id.11303	ASD	8	-0.271507	0.353935	0.472112	0.76223	0.3809	1.52532	0.011436	0.118608	0.923189	1.0115	0.801687	1.27623	0.00384625	0.0926548	0.966888	1.00385	0.837146	1.20376	0.045595	0.196117	0.822809	1.04665	0.71263	1.53723	0.0263509	0.182781	0.889432	1.0267	0.71756	1.46903	4.28884	6	0.637652	4.93861	7	0.667454	0.0175408	0.0217604	0.45095
74	genus Defluviitaleaceae UCG011 id.11287	ASD	9	0.36857	0.218356	0.135281	1.44567	0.942322	2.21787	0.0884233	0.0919823	0.336397	1.09245	0.912231	1.30827	0.0650545	0.0636981	0.307115	1.06722	0.941959	1.20913	0.139566	0.157483	0.40135	1.14977	0.844423	1.56554	0.122829	0.145818	0.42406	1.13069	0.849614	1.50476	6.13095	7	0.524545	8.23712	8	0.410657	-0.0327964	0.0225985	0.19
75	genus Desulfovibrio id.3173	ASD	9	0.211269	0.406772	0.61951	1.23524	0.556546	2.7416	0.0786767	0.101232	0.437046	1.08185	0.887153	1.31929	-0.0352446	0.095945	0.713364	0.965369	0.799877	1.1651	0.140181	0.150063	0.37756	1.15048	0.857322	1.54389	0.134238	0.154549	0.410378	1.14366	0.84478	1.54829	15.0538	7	0.0353157	15.8942	8	0.0439191	-0.0238157	0.0380967	0.551706
76	genus Dialister id.2183	ASD	11	0.141801	0.390747	0.725059	1.15235	0.535763	2.47853	0.0522289	0.0989057	0.597453	1.05362	0.867946	1.27901	-0.0357467	0.0939174	0.703486	0.964885	0.802659	1.1599	0.0707694	0.158468	0.664691	1.07333	0.786763	1.46429	0.0740474	0.144601	0.619712	1.07686	0.811095	1.4297	17.2309	9	0.0452205	17.6526	10	0.0611143	-0.0135371	0.0288441	0.650003
77	genus Dorea id.1997	ASD	10	-0.0465342	0.236283	0.848784	0.954532	0.600706	1.51677	-0.111565	0.119434	0.350244	0.894433	0.707756	1.13035	-0.209787	0.0855406	0.0141871	0.810757	0.68561	0.958747	-0.0909858	0.193704	0.64973	0.913031	0.624599	1.33466	-0.0810397	0.164967	0.635008	0.922157	0.667394	1.27417	7.10953	8	0.524863	7.65891	9	0.568852	-0.011994	0.0161819	0.479762
78	genus Eggerthella id.819	ASD	10	0.0790271	0.256404	0.765793	1.08223	0.654735	1.78886	0.00522831	0.0640907	0.934983	1.00524	0.886575	1.13979	0.0409692	0.0502008	0.41444	1.04182	0.944193	1.14954	-0.0384412	0.109899	0.734545	0.962288	0.775813	1.19358	-0.0284218	0.110645	0.803052	0.971978	0.782481	1.20737	8.93835	8	0.347524	8.96406	9	0.440598	-0.00423409	0.0279083	0.883169
79	genus Eisenbergiella id.11304	ASD	11	-0.199231	0.370854	0.60414	0.819361	0.396093	1.69493	0.0181558	0.0651828	0.7806	1.01832	0.89619	1.1571	-0.014285	0.0485585	0.768619	0.985817	0.896318	1.08425	0.0314635	0.108267	0.777288	1.03196	0.834652	1.27592	0.0280656	0.113826	0.810233	1.02846	0.822807	1.28552	6.81877	9	0.655982	7.07181	10	0.718649	0.0193588	0.0384842	0.62702
80	genus Erysipelatoclostridium id.11381	ASD	15	0.191288	0.222858	0.406255	1.21081	0.782302	1.87403	-0.0986389	0.0755156	0.191483	0.90607	0.781414	1.05061	-0.00689505	0.0569703	0.903668	0.993129	0.888201	1.11045	-0.159562	0.144022	0.286577	0.852517	0.64285	1.13057	-0.156801	0.14516	0.298313	0.854874	0.64319	1.13623	15.0937	13	0.301537	16.0769	14	0.308702	-0.0164218	0.017846	0.374231
81	genus Escherichia Shigella id.3504	ASD	10	-0.00218164	0.24785	0.993192	0.997821	0.613873	1.62191	-0.00434137	0.10338	0.966503	0.995668	0.813047	1.21931	-0.0475609	0.0793574	0.548956	0.953552	0.816196	1.11403	0.0937449	0.17091	0.596687	1.09828	0.785654	1.5353	0.0874818	0.166896	0.612823	1.09142	0.786916	1.51376	10.4442	8	0.235224	10.4936	9	0.312021	-0.00368901	0.0189568	0.850556
82	genus Eubacterium brachy group id.11296	ASD	9	-0.260962	0.206499	0.246778	0.77031	0.513914	1.15462	0.00562332	0.0576558	0.922303	1.00564	0.898182	1.12595	-0.00692352	0.0460731	0.88055	0.9931	0.90735	1.08695	0.0369866	0.0872117	0.682666	1.03768	0.874635	1.23112	0.0361296	0.0883614	0.693352	1.03679	0.871919	1.23284	0.669257	7	0.998561	2.26198	8	0.971908	0.0316413	0.0250717	0.247359
83	genus Eubacterium coprostanoligenes group id.11375	ASD	13	-0.271199	0.442642	0.552542	0.762465	0.32021	1.81553	0.245789	0.118322	0.037775	1.27863	1.01397	1.61236	0.0887062	0.111162	0.424877	1.09276	0.878823	1.35878	0.319267	0.178115	0.0982826	1.37612	0.970603	1.95106	0.310081	0.162033	0.0798096	1.36354	0.992524	1.87323	23.1225	11	0.0169851	24.6082	12	0.0167926	0.0231997	0.0275953	0.418409
84	genus Eubacterium eligens group id.14372	ASD	8	-0.0802766	0.644935	0.905007	0.922861	0.260709	3.26675	0.251211	0.131735	0.0565283	1.28558	0.993035	1.66431	0.0144243	0.139418	0.917597	1.01453	0.771951	1.33333	0.28216	0.178078	0.157103	1.32599	0.935315	1.87985	0.279444	0.162883	0.129944	1.32239	0.960976	1.81974	17.1058	6	0.00890223	17.1708	7	0.0163275	0.00785855	0.0520449	0.884928
85	genus Eubacterium fissicatena group id.14373	ASD	9	0.104959	0.238857	0.6736	1.11067	0.695448	1.77379	0.05745	0.058911	0.329461	1.05913	0.943635	1.18877	0.0408178	0.0452524	0.367055	1.04166	0.953251	1.13827	0.0648836	0.0993043	0.531836	1.06703	0.878312	1.29631	0.062304	0.0922132	0.518311	1.06429	0.888311	1.27512	6.4708	7	0.485972	6.5456	8	0.586354	-0.00847122	0.0309747	0.792371
86	genus Eubacterium hallii group id.11338	ASD	15	0.0560936	0.163719	0.73736	1.0577	0.767363	1.45788	0.0784327	0.097529	0.421282	1.08159	0.893397	1.30943	0.108416	0.0701142	0.122036	1.11451	0.971409	1.2787	0.113486	0.157176	0.482163	1.12018	0.823181	1.52432	0.0731745	0.139114	0.607117	1.07592	0.81915	1.41317	16.0543	13	0.246211	16.2111	14	0.300654	0.00436238	0.0122424	0.727307
87	genus Eubacterium nodatum group id.11297	ASD	11	0.325703	0.202516	0.142236	1.385	0.931248	2.05985	0.031813	0.05147	0.536517	1.03232	0.933263	1.1419	0.067783	0.0475485	0.153997	1.07013	0.974908	1.17466	0.0300202	0.0770858	0.705116	1.03048	0.885974	1.19855	0.0279441	0.0762714	0.721716	1.02834	0.885549	1.19415	13.9417	9	0.124414	16.5907	10	0.0839267	-0.0387781	0.0296543	0.223399
88	genus Eubacterium oxidoreducens group id.11339	ASD	4	-0.0728026	0.257709	0.804113	0.929784	0.561068	1.54081	0.0141121	0.0867828	0.870823	1.01421	0.855574	1.20226	0.0190818	0.0750479	0.799294	1.01926	0.879843	1.18078	-0.0316553	0.120689	0.810078	0.96884	0.764751	1.2274	-0.0287077	0.123482	0.831119	0.9717	0.762821	1.23778	0.706745	2	0.702315	0.845648	3	0.83852	0.00998948	0.0268033	0.745165
89	genus Eubacterium rectale group id.14374	ASD	8	0.0252683	0.397377	0.951364	1.02559	0.470674	2.23474	0.0539366	0.122289	0.659171	1.05542	0.830481	1.34128	-0.024621	0.104055	0.812955	0.97568	0.795672	1.19641	0.0629579	0.193135	0.753969	1.06498	0.729361	1.55504	0.0558634	0.201657	0.789765	1.05745	0.712209	1.57006	8.26774	6	0.219137	8.29134	7	0.307606	-0.00328788	0.0251223	0.900152
90	genus Eubacterium ruminantium group id.11340	ASD	17	-0.0965309	0.198338	0.633506	0.907982	0.615529	1.33939	0.0275927	0.0605952	0.64885	1.02798	0.912859	1.15761	0.0441655	0.0536176	0.410103	1.04516	0.940894	1.16097	-0.0440851	0.128094	0.735206	0.956872	0.744421	1.22996	0.0768914	0.126961	0.553256	1.07992	0.842019	1.38505	22.2252	15	0.102033	23.0315	16	0.112896	0.0138652	0.018796	0.472101
91	genus Eubacterium ventriosum group id.11341	ASD	14	-0.384184	0.432895	0.392263	0.681006	0.291516	1.59088	-0.0792372	0.105739	0.453635	0.923821	0.750899	1.13656	0.0376984	0.0962458	0.695289	1.03842	0.859896	1.254	-0.123477	0.185347	0.516937	0.883842	0.614616	1.271	-0.123477	0.184247	0.514478	0.883842	0.615943	1.26826	21.714	12	0.0408535	23.5219	13	0.035823	0.031489	0.0315022	0.337244
92	genus Eubacterium xylanophilum group id.14375	ASD	9	0.356894	0.310983	0.288826	1.42888	0.776753	2.62852	0.175728	0.113545	0.121708	1.19211	0.954258	1.48926	0.0785112	0.0978841	0.422505	1.08168	0.892846	1.31044	0.232252	0.19473	0.267165	1.26144	0.861208	1.84767	0.232252	0.159146	0.182584	1.26144	0.923418	1.72319	9.904	7	0.194079	11.1644	8	0.192559	-0.0230845	0.0244585	0.376686
93	genus Faecalibacterium id.2057	ASD	10	-0.153835	0.143093	0.313693	0.857413	0.64772	1.13499	0.0732974	0.101527	0.470325	1.07605	0.881883	1.31297	0.14513	0.0731625	0.0472938	1.15619	1.00173	1.33446	0.259118	0.181536	0.187236	1.29579	0.907835	1.84952	0.0183605	0.126757	0.888023	1.01853	0.794468	1.30578	2.58719	8	0.957541	8.49749	9	0.48489	0.0343927	0.0141469	0.041131
94	genus Family XIII AD3011 group id.11293	ASD	12	0.205227	0.468913	0.670931	1.2278	0.489759	3.07805	0.150808	0.102267	0.140309	1.16277	0.951575	1.42085	0.0749303	0.0817248	0.359216	1.07781	0.918282	1.26505	0.184648	0.175473	0.315233	1.2028	0.852759	1.69651	0.181183	0.139086	0.219301	1.19863	0.912629	1.57427	13.8192	10	0.181401	13.9295	11	0.236918	-0.0104038	0.0368155	0.783252
95	genus Family XIII UCG001 id.11294	ASD	8	0.135888	0.232159	0.579662	1.14555	0.726772	1.80565	-0.0112003	0.111097	0.919697	0.988862	0.795368	1.22943	-0.0116686	0.0819205	0.886734	0.988399	0.841783	1.16055	-0.129371	0.180016	0.49563	0.878648	0.617422	1.2504	-0.124298	0.174128	0.498436	0.883117	0.627765	1.24234	6.39286	6	0.380649	6.88912	7	0.440516	-0.0136265	0.0199665	0.520408
96	genus Flavonifractor id.2059	ASD	5	0.309287	0.506796	0.5848	1.36245	0.504578	3.67887	-0.00334405	0.122464	0.978215	0.996662	0.783979	1.26704	0.023212	0.10899	0.831347	1.02348	0.826622	1.26723	-0.0509622	0.163721	0.771139	0.950315	0.689454	1.30987	-0.0482474	0.137596	0.743542	0.952898	0.72765	1.24787	4.70543	3	0.194682	5.23453	4	0.264068	-0.0237251	0.0408487	0.602127
97	genus Fusicatenibacter id.11305	ASD	18	0.114936	0.341766	0.741015	1.1218	0.574115	2.19197	-0.0595195	0.0956028	0.533567	0.942217	0.781218	1.1364	-0.089012	0.0850127	0.295079	0.914835	0.774423	1.0807	-0.0123179	0.168793	0.942677	0.987758	0.709531	1.37508	-0.0123179	0.158103	0.938809	0.987758	0.724554	1.34657	27.2816	16	0.0384573	27.9305	17	0.0457572	-0.0141169	0.0228843	0.545991
98	genus Gordonibacter id.821	ASD	12	0.15917	0.166089	0.360485	1.17254	0.846739	1.62369	0.0579107	0.0507666	0.253984	1.05962	0.959261	1.17048	0.0350632	0.0380545	0.356845	1.03569	0.961247	1.11589	0.10241	0.088469	0.271555	1.10784	0.931472	1.3176	0.110225	0.081159	0.201625	1.11653	0.952327	1.30904	10.398	10	0.406292	11.0121	11	0.442249	-0.0192084	0.0249953	0.459966
99	genus Haemophilus id.3698	ASD	9	0.038026	0.131171	0.780295	1.03876	0.803266	1.34329	0.0298569	0.073712	0.685442	1.03031	0.891706	1.19045	0.0229	0.0568495	0.687082	1.02316	0.91528	1.14376	0.0404882	0.109761	0.721792	1.04132	0.839756	1.29126	0.0404882	0.102114	0.702101	1.04132	0.852438	1.27205	3.9597	7	0.784408	3.97607	8	0.859276	-0.0019708	0.015402	0.901781
100	genus Holdemanella id.11393	ASD	10	-0.297255	0.231132	0.234387	0.742855	0.472237	1.16855	0.0243962	0.0827926	0.768249	1.0247	0.871206	1.20523	0.0454591	0.0614966	0.459778	1.04651	0.927675	1.18056	0.0432703	0.132207	0.750931	1.04422	0.805852	1.3531	0.0409879	0.138446	0.773905	1.04184	0.794242	1.36662	7.82875	8	0.450375	10.1742	9	0.336568	0.0355891	0.0232383	0.164184
101	genus Holdemania id.2157	ASD	14	-0.27719	0.176698	0.142691	0.75791	0.536056	1.07158	-0.00676155	0.074878	0.928048	0.993261	0.857682	1.15027	-0.0363178	0.0648606	0.575523	0.964334	0.849214	1.09506	-0.00341968	0.135646	0.98027	0.996586	0.763925	1.30011	0.00630015	0.107143	0.954004	1.00632	0.815707	1.24147	17.0408	12	0.148069	20.0534	13	0.0938872	0.0253375	0.017396	0.170914
102	genus Howardella id.2000	ASD	10	0.0937269	0.185974	0.62786	1.09826	0.762782	1.58128	-0.0258041	0.0512609	0.614691	0.974526	0.881372	1.07753	0.00972887	0.0417775	0.81586	1.00978	0.930387	1.09594	-0.0368821	0.0795113	0.653763	0.96379	0.824709	1.12632	-0.0377184	0.0737144	0.62119	0.962984	0.833436	1.11267	2.40547	8	0.965994	2.62031	9	0.977471	-0.0125368	0.0270474	0.655347
103	genus Hungatella id.11306	ASD	5	0.364073	0.386899	0.416123	1.43918	0.674187	3.0722	0.105994	0.0831695	0.20251	1.11182	0.944577	1.30866	0.0938221	0.0635929	0.140117	1.09836	0.96965	1.24416	0.115994	0.110796	0.354229	1.12299	0.903783	1.39536	0.115994	0.112874	0.362197	1.12299	0.900109	1.40106	2.10276	3	0.551355	2.60422	4	0.626076	-0.0353081	0.0498605	0.529921
104	genus Intestinibacter id.11345	ASD	15	-0.0673899	0.196371	0.736952	0.934831	0.636178	1.37369	-0.0710686	0.0782891	0.363999	0.931398	0.798903	1.08587	-0.0660825	0.0594277	0.266146	0.936054	0.833134	1.05169	-0.0801903	0.144725	0.58826	0.922941	0.694995	1.22565	-0.0439293	0.138372	0.755571	0.957022	0.729688	1.25518	8.44612	13	0.813372	8.44617	14	0.864812	0.000108532	0.0155376	0.994533
105	genus Intestinimonas id.2062	ASD	17	-0.0714321	0.170108	0.680496	0.931059	0.667081	1.2995	-0.00795721	0.0750878	0.915604	0.992074	0.856304	1.14937	-0.00577728	0.0661079	0.93036	0.994239	0.873411	1.13178	-0.0731695	0.126682	0.571586	0.929443	0.725084	1.1914	-0.0214986	0.124667	0.865248	0.978731	0.766557	1.24963	23.9369	15	0.0661732	24.2196	16	0.0848166	0.00657602	0.015623	0.679783
106	genus Lachnoclostridium id.11308	ASD	13	-0.164949	0.280318	0.568124	0.847937	0.489499	1.46884	0.0198587	0.106933	0.852671	1.02006	0.827183	1.2579	-0.0270706	0.079014	0.731895	0.973293	0.833653	1.13632	0.0599801	0.18441	0.75059	1.06182	0.739734	1.52413	0.0511036	0.169901	0.768727	1.05243	0.754347	1.46831	8.42021	11	0.675241	8.68302	12	0.72974	0.00935887	0.0182558	0.618331
107	genus Lachnospiraceae FCS020 group id.11314	ASD	12	-0.0696583	0.167336	0.686	0.932712	0.671906	1.29475	-0.0932905	0.0894343	0.296894	0.910929	0.764463	1.08546	-0.037154	0.066	0.573476	0.963528	0.846611	1.09659	-0.125605	0.144322	0.402724	0.881963	0.664662	1.17031	-0.111991	0.131266	0.411764	0.894052	0.691237	1.15638	8.2461	10	0.604812	8.29078	11	0.687044	0.00264043	0.0124913	0.836835
108	genus Lachnospiraceae NC2004 group id.11316	ASD	9	0.223749	0.233083	0.369054	1.25076	0.792079	1.97505	0.062682	0.0774576	0.418376	1.06469	0.914722	1.23924	0.0828215	0.0562707	0.141064	1.08635	0.972905	1.21302	0.124998	0.130204	0.365161	1.13315	0.877918	1.46257	-0.0195915	0.120432	0.874807	0.980599	0.774423	1.24167	6.9776	7	0.431216	7.3658	8	0.497728	-0.0163839	0.0262961	0.552999
109	genus Lachnospiraceae NK4A136 group id.11319	ASD	14	-0.319754	0.131836	0.0320003	0.726327	0.560934	0.940488	-0.18588	0.0897622	0.0383772	0.830373	0.696412	0.990103	-0.0887198	0.0663411	0.181116	0.915102	0.803524	1.04217	-0.165629	0.1867	0.39112	0.847361	0.587687	1.22177	-0.23207	0.125417	0.0871102	0.792891	0.620092	1.01384	9.88369	12	0.626164	13.9071	13	0.380419	0.0186212	0.00928345	0.0679543
110	genus Lachnospiraceae UCG001 id.11321	ASD	12	-0.00281635	0.394953	0.994451	0.997188	0.459818	2.16256	0.0770277	0.0851266	0.365539	1.08007	0.914095	1.27619	0.0535061	0.0820642	0.5144	1.05496	0.89822	1.23906	0.0898963	0.131677	0.508916	1.09406	0.845193	1.41621	0.0898963	0.124226	0.484384	1.09406	0.857627	1.39568	19.8123	10	0.031079	19.8546	11	0.0473753	0.00505167	0.0345746	0.886739
111	genus Lachnospiraceae UCG004 id.11324	ASD	12	0.285901	0.283806	0.337506	1.33096	0.763105	2.32138	-0.0265257	0.098976	0.788698	0.973823	0.802103	1.18231	-0.0486479	0.0732075	0.506357	0.952516	0.825196	1.09948	-0.120688	0.170086	0.492738	0.886311	0.635047	1.23699	-0.108357	0.176242	0.551181	0.897307	0.635215	1.26754	9.21694	10	0.511647	10.7055	11	0.468252	-0.022694	0.0186004	0.250426
112	genus Lachnospiraceae UCG008 id.11328	ASD	11	0.0148136	0.277268	0.958559	1.01492	0.58941	1.74763	-0.0324987	0.0683409	0.634404	0.968024	0.846668	1.10677	-0.0738861	0.052283	0.157598	0.928777	0.838315	1.029	-0.0286302	0.107867	0.796076	0.971776	0.786589	1.20056	-0.0286302	0.101724	0.784102	0.971776	0.796118	1.18619	5.51982	9	0.786847	5.62593	10	0.845651	-0.00915741	0.0281118	0.75206
113	genus Lachnospiraceae UCG010 id.11330	ASD	10	-0.186391	0.212757	0.406524	0.829949	0.546952	1.25937	-0.136713	0.0998063	0.170754	0.87222	0.717248	1.06068	-0.0632752	0.0785177	0.420317	0.938685	0.804793	1.09485	-0.12046	0.177557	0.514561	0.886512	0.625958	1.25552	-0.159988	0.139314	0.280408	0.852154	0.648532	1.11971	10.3736	8	0.239779	10.882	9	0.283881	0.0108181	0.0172755	0.548625
114	genus Lactobacillus id.1837	ASD	9	-0.124852	0.204852	0.561463	0.882628	0.590751	1.31871	0.109936	0.0786865	0.162371	1.11621	0.956677	1.30234	0.0921255	0.0590525	0.118745	1.0965	0.976659	1.23105	0.186424	0.132539	0.197193	1.20493	0.929274	1.56236	0.150349	0.13536	0.298948	1.16224	0.891405	1.51536	4.64817	7	0.70281	5.87173	8	0.661597	0.0230515	0.0208394	0.305222
115	genus Lactococcus id.1851	ASD	9	-0.171949	0.201577	0.421874	0.842022	0.567201	1.25	-0.0153489	0.058353	0.792523	0.984768	0.878341	1.10409	0.000782584	0.045436	0.986258	1.00078	0.915512	1.094	-0.0608769	0.091065	0.522632	0.940939	0.787128	1.12481	-0.0673084	0.0927128	0.488538	0.934907	0.77956	1.12121	2.81921	7	0.901208	3.5928	8	0.89187	0.0235305	0.0267533	0.408288
116	genus Marvinbryantia id.2005	ASD	10	0.073063	0.283781	0.80332	1.0758	0.616839	1.87625	0.0828727	0.0904047	0.359307	1.0864	0.909991	1.29702	0.0921504	0.0734227	0.209455	1.09653	0.949558	1.26625	0.0911429	0.134864	0.516147	1.09543	0.840977	1.42686	0.0978608	0.133152	0.481078	1.10281	0.849491	1.43167	2.65401	8	0.954162	2.65886	9	0.976302	0.00169856	0.0243934	0.946196
117	genus Methanobrevibacter id.123	ASD	6	-0.14853	0.194533	0.487703	0.861974	0.588714	1.26207	-0.0274607	0.0644165	0.66989	0.972913	0.857515	1.10384	-0.00638957	0.0530394	0.904112	0.993631	0.895524	1.10249	-0.0481067	0.0963729	0.638842	0.953032	0.788993	1.15118	-0.0489349	0.0855772	0.592189	0.952243	0.805199	1.12614	0.932371	4	0.919871	1.50913	5	0.912014	0.0216806	0.028548	0.489881
118	genus Odoribacter id.952	ASD	7	-0.268887	0.307422	0.421782	0.76423	0.418352	1.39607	-0.0336501	0.120466	0.779991	0.96691	0.763559	1.22442	-0.0521242	0.0959225	0.586855	0.949211	0.786524	1.14555	0.0203207	0.185294	0.916249	1.02053	0.709741	1.46741	0.0203207	0.173597	0.910635	1.02053	0.7262	1.43415	2.13057	5	0.830799	2.68136	6	0.847644	0.0167699	0.0225964	0.491366
119	genus Olsenella id.822	ASD	11	0.0471895	0.155271	0.7681	1.04832	0.773259	1.42123	0.0237954	0.0555166	0.668202	1.02408	0.918496	1.1418	0.00994533	0.0405167	0.806098	1.00999	0.932891	1.09347	0.0608492	0.0823917	0.477165	1.06274	0.90426	1.24899	0.040871	0.0778204	0.610893	1.04172	0.894351	1.21337	6.10282	9	0.729585	6.16456	10	0.801253	-0.00494679	0.0199087	0.809345
120	genus Oscillibacter id.2063	ASD	14	-0.0312168	0.239626	0.898509	0.969265	0.605995	1.5503	0.0416531	0.0722774	0.564415	1.04253	0.904828	1.20119	-0.0108192	0.0604546	0.857966	0.989239	0.878701	1.11368	0.134139	0.134331	0.336229	1.14355	0.878842	1.48799	0.137073	0.12726	0.301011	1.14691	0.893727	1.47182	17.4053	12	0.134976	17.4166	13	0.180953	0.0018989	0.0215254	0.93116
121	genus Oscillospira id.2064	ASD	8	0.378475	0.30249	0.257436	1.46006	0.807021	2.64152	0.022216	0.0953857	0.815834	1.02246	0.848114	1.23266	0.0610921	0.07441	0.411635	1.063	0.918741	1.2299	-0.0300654	0.139521	0.83553	0.970382	0.73821	1.27557	-0.0203406	0.142376	0.890422	0.979865	0.741265	1.29527	1.76657	6	0.939867	2.93837	7	0.890645	-0.0320721	0.0296279	0.320606
122	genus Oxalobacter id.2978	ASD	11	-0.100915	0.247827	0.693376	0.90401	0.556184	1.46936	0.0374066	0.0600103	0.533064	1.03812	0.922919	1.16769	-0.0207954	0.0508305	0.682456	0.979419	0.886545	1.08202	0.0357284	0.0962815	0.718317	1.03637	0.858144	1.25162	0.0312019	0.094838	0.748941	1.03169	0.856689	1.24245	14.7887	9	0.0969073	14.9687	10	0.133207	0.0122457	0.0369934	0.748204
123	genus Parabacteroides id.954	ASD	6	0.695197	0.354489	0.121398	2.0041	1.0004	4.01483	0.302641	0.146943	0.039439	1.35343	1.01474	1.80516	0.212982	0.126575	0.0924428	1.23736	0.965503	1.58577	0.402533	0.263955	0.187772	1.49561	0.891528	2.509	0.41725	0.234125	0.134818	1.51778	0.959219	2.4016	5.10559	4	0.276633	7.74476	5	0.170875	-0.0498069	0.0346377	0.223832
124	genus Paraprevotella id.962	ASD	13	-0.0277038	0.204142	0.894503	0.972676	0.651927	1.45123	0.0288817	0.069123	0.676071	1.0293	0.898886	1.17864	0.0107246	0.0560347	0.848218	1.01078	0.905649	1.12812	0.163482	0.132187	0.239839	1.1776	0.908823	1.52588	-0.035186	0.131158	0.793046	0.965426	0.746578	1.24843	16.4748	11	0.124399	16.5326	12	0.16804	0.00424713	0.0216182	0.847832
125	genus Parasutterella id.2892	ASD	14	0.194482	0.203766	0.358693	1.21468	0.81473	1.81097	0.0929704	0.0807251	0.249448	1.09743	0.936832	1.28556	0.0832782	0.0678936	0.219973	1.08684	0.951426	1.24154	0.116498	0.134126	0.400833	1.12355	0.863822	1.46138	0.116498	0.115823	0.332854	1.12355	0.895373	1.40989	18.7555	12	0.0946014	19.2827	13	0.114596	-0.00937865	0.0161486	0.572141
126	genus Peptococcus id.2037	ASD	11	0.0482403	0.184628	0.799755	1.04942	0.730789	1.50698	0.0413588	0.0598184	0.48931	1.04223	0.926923	1.17187	0.0453492	0.0480781	0.345558	1.04639	0.952292	1.14979	0.0513477	0.0992379	0.616114	1.05269	0.866617	1.27871	0.0555033	0.0961087	0.576369	1.05707	0.875579	1.27619	3.14863	9	0.958109	3.14889	10	0.9777	-0.000388634	0.0239623	0.987414
127	genus Phascolarctobacterium id.2168	ASD	8	-0.227992	0.399013	0.588483	0.796131	0.364198	1.74033	0.0389572	0.102427	0.703691	1.03973	0.850612	1.27089	-0.040949	0.0794855	0.60643	0.959878	0.821404	1.1217	0.0794236	0.156432	0.627252	1.08266	0.796775	1.47113	0.077979	0.159534	0.639929	1.0811	0.790803	1.47796	3.37654	6	0.760316	3.60536	7	0.823943	0.0158031	0.0330365	0.649331
128	genus Prevotella7 id.11182	ASD	10	-0.211189	0.244315	0.412527	0.809621	0.501553	1.30691	-0.056688	0.0521253	0.276801	0.944889	0.853121	1.04653	-0.0531498	0.0406825	0.191398	0.948238	0.875564	1.02694	-0.0498872	0.0773545	0.535073	0.951337	0.817502	1.10708	-0.0506266	0.0768379	0.526472	0.950634	0.817725	1.10514	1.82263	8	0.985975	2.253	9	0.986806	0.0227814	0.0347262	0.530218
129	genus Prevotella9 id.11183	ASD	13	-0.315135	0.254036	0.240594	0.729691	0.443506	1.20055	-0.109131	0.0802722	0.173985	0.896613	0.766083	1.04938	-0.0603826	0.0744071	0.417069	0.941404	0.813654	1.08921	-0.116269	0.11111	0.31598	0.890235	0.716022	1.10684	-0.119511	0.110526	0.300817	0.887354	0.714522	1.10199	18.0503	11	0.0804215	19.8539	12	0.0698999	0.0253017	0.0241333	0.316938
130	genus Rikenellaceae RC9 gut group id.11191	ASD	11	0.0461995	0.257853	0.861773	1.04728	0.631794	1.73601	0.0197242	0.0538457	0.714133	1.01992	0.917766	1.13345	0.00464577	0.0396271	0.906672	1.00466	0.929579	1.0858	0.100459	0.0964364	0.322074	1.10568	0.915252	1.33573	0.0763397	0.0886572	0.409373	1.07933	0.907167	1.28416	10.9939	9	0.27613	11.0264	10	0.355462	-0.00587163	0.0359553	0.873888
131	genus Romboutsia id.11347	ASD	13	-0.155262	0.204611	0.463913	0.856191	0.573328	1.27861	-0.0520653	0.0951258	0.584151	0.949267	0.787799	1.14383	-0.104285	0.0764059	0.172289	0.900968	0.77566	1.04652	-0.0351494	0.146218	0.814086	0.965461	0.724888	1.28587	-0.0178463	0.131379	0.894201	0.982312	0.759307	1.27081	16.6428	11	0.118895	16.7534	12	0.159111	0.00477965	0.0176759	0.791855
132	genus Roseburia id.2012	ASD	13	-0.235419	0.23443	0.336852	0.790239	0.499123	1.25115	0.0722686	0.11484	0.529153	1.07494	0.858287	1.34629	-0.0438248	0.0802854	0.585161	0.957122	0.817762	1.12023	0.12406	0.181657	0.507619	1.13208	0.792956	1.61625	0.140808	0.155545	0.383146	1.1512	0.848691	1.56155	12.4835	11	0.32842	13.3446	12	0.344502	0.0147996	0.0169902	0.402327
133	genus Ruminiclostridium5 id.11355	ASD	11	-0.0790324	0.353113	0.827898	0.92401	0.462488	1.84609	-0.237497	0.109668	0.0303411	0.788599	0.636071	0.977704	-0.20765	0.0855722	0.015241	0.812492	0.687034	0.960859	-0.26396	0.173987	0.160193	0.768004	0.546088	1.0801	-0.257908	0.165109	0.14934	0.772666	0.559047	1.06791	4.56788	9	0.870235	4.70883	10	0.909761	-0.00827128	0.0220316	0.716037
134	genus Ruminiclostridium6 id.11356	ASD	16	-0.0751385	0.151837	0.628373	0.927615	0.688845	1.24915	-0.0196428	0.0776716	0.800349	0.980549	0.842081	1.14179	-0.00804283	0.0586432	0.890913	0.991989	0.884278	1.11282	-0.010024	0.123585	0.936426	0.990026	0.77705	1.26137	-0.010024	0.127133	0.938197	0.990026	0.771665	1.27018	10.0809	14	0.756248	10.3104	15	0.799776	0.00642313	0.0134076	0.639289
135	genus Ruminiclostridium9 id.11357	ASD	9	0.00747963	0.399066	0.985569	1.00751	0.460847	2.20262	-0.0573557	0.127137	0.651894	0.944258	0.735986	1.21147	0.057965	0.0933909	0.534817	1.05968	0.882425	1.27254	-0.0917081	0.168432	0.600954	0.912371	0.655842	1.26924	-0.089932	0.181304	0.633213	0.913993	0.64064	1.30398	6.10418	7	0.527639	6.12111	8	0.633668	0.00344954	0.02651	0.90013
136	genus Ruminococcaceae NK4A214 group id.11358	ASD	13	-0.283266	0.247364	0.276457	0.75332	0.463894	1.22332	-0.069727	0.100333	0.487083	0.932648	0.766148	1.13533	-0.08408	0.0727777	0.247968	0.919358	0.797141	1.06031	-0.0754339	0.162338	0.650484	0.927341	0.674613	1.27475	-0.093689	0.171624	0.59514	0.910566	0.650462	1.27468	9.3669	11	0.588066	10.0767	12	0.609228	0.014868	0.017647	0.417438
137	genus Ruminococcaceae UCG002 id.11360	ASD	22	0.0480956	0.166079	0.775107	1.04927	0.757736	1.45297	-0.102238	0.0798047	0.200156	0.902814	0.772089	1.05567	-0.0673698	0.0585304	0.249724	0.934849	0.833527	1.04849	-0.199494	0.172486	0.260431	0.819145	0.584168	1.14864	-0.189613	0.168998	0.274533	0.827279	0.594016	1.15214	22.6102	20	0.308339	23.236	21	0.331524	-0.00912405	0.0122626	0.465497
138	genus Ruminococcaceae UCG003 id.11361	ASD	12	0.304053	0.305752	0.34346	1.35534	0.744367	2.4678	0.0112696	0.102006	0.912029	1.01133	0.828066	1.23516	-0.0228114	0.0930191	0.806276	0.977447	0.814542	1.17293	0.0471147	0.164633	0.780058	1.04824	0.759143	1.44744	0.033774	0.148191	0.823899	1.03435	0.773615	1.38296	16.8096	10	0.0786849	18.9217	11	0.0625128	-0.0250311	0.0223303	0.288508
139	genus Ruminococcaceae UCG004 id.11362	ASD	10	0.212606	0.377634	0.588865	1.2369	0.590045	2.59288	-0.00893089	0.0828068	0.914113	0.991109	0.842626	1.16576	0.0182521	0.0639644	0.775377	1.01842	0.89842	1.15445	-0.0822859	0.134391	0.555498	0.921009	0.707731	1.19856	-0.0671255	0.135587	0.632409	0.935078	0.716859	1.21972	5.28087	8	0.727177	5.55357	9	0.783632	-0.0162537	0.031125	0.615674
140	genus Ruminococcaceae UCG005 id.11363	ASD	14	-0.200849	0.222241	0.383915	0.818036	0.529172	1.26458	-0.183208	0.0926487	0.0479917	0.832595	0.694336	0.998385	-0.253834	0.0748651	0.000697532	0.775821	0.669938	0.898438	-0.181872	0.148737	0.243119	0.833708	0.622883	1.11589	-0.181872	0.128745	0.18125	0.833708	0.647774	1.07301	16.3612	12	0.175249	16.4494	13	0.225709	-0.0045891	0.0180336	0.803437
141	genus Ruminococcaceae UCG009 id.11366	ASD	11	0.237099	0.223044	0.315464	1.26757	0.818676	1.96259	0.0182914	0.0721012	0.799735	1.01846	0.88424	1.17305	0.0255613	0.0556176	0.645811	1.02589	0.919938	1.14405	0.00931829	0.125193	0.942135	1.00936	0.789734	1.29007	0.0340295	0.123227	0.788053	1.03462	0.812617	1.31726	6.11608	9	0.728246	7.07521	10	0.718326	-0.0210202	0.0214634	0.352997
142	genus Ruminococcaceae UCG010 id.11367	ASD	6	0.0438881	0.551871	0.940434	1.04487	0.354241	3.08193	-0.0489002	0.128127	0.702718	0.952276	0.740796	1.22413	-0.159866	0.132907	0.229036	0.852258	0.656808	1.10587	0.00403406	0.180628	0.983046	1.00404	0.704691	1.43056	0.00403406	0.181614	0.983138	1.00404	0.70333	1.43333	0.229036	4	0.0662933	9.12261	5	0.104273	-0.0136955	0.0357736	0.721315
143	genus Ruminococcaceae UCG011 id.11368	ASD	8	-0.22792	0.232494	0.364785	0.796188	0.504792	1.25579	-0.0199164	0.0580397	0.731485	0.980281	0.874875	1.09839	0.0237606	0.0449019	0.59669	1.02405	0.937773	1.11825	-0.0672103	0.0948933	0.501673	0.934999	0.776312	1.12612	-0.0701689	0.101929	0.513355	0.932236	0.763418	1.13839	5.60119	6	0.469312	6.81845	7	0.448025	0.0336085	0.0304619	0.312172
144	genus Ruminococcaceae UCG013 id.11370	ASD	12	0.201641	0.261438	0.45838	1.22341	0.732877	2.04226	0.0415745	0.112939	0.712788	1.04245	0.835449	1.30074	0.102567	0.0918235	0.263992	1.10801	0.925513	1.3265	-0.119172	0.238173	0.626683	0.887656	0.556554	1.41573	0.315559	0.213964	0.168297	1.37103	0.901397	2.08533	16.3351	10	0.0904324	16.6059	11	0.120087	-0.00781222	0.01919	0.692512
145	genus Ruminococcaceae UCG014 id.11371	ASD	11	-0.230968	0.199895	0.27766	0.793765	0.536461	1.17448	-0.101788	0.101671	0.316756	0.903221	0.74003	1.1024	-0.134229	0.0730729	0.0662216	0.87439	0.757712	1.00903	-0.10437	0.172119	0.557772	0.900892	0.642928	1.26236	-0.122985	0.144021	0.413126	0.884277	0.6668	1.17268	7.39255	9	0.59632	7.66288	10	0.661728	0.00815106	0.0156771	0.615655
146	genus Ruminococcus gauvreauii group id.11342	ASD	11	0.644932	0.352162	0.100281	1.90586	0.955705	3.80064	0.0528202	0.106019	0.618334	1.05424	0.856434	1.29773	0.0395709	0.0738232	0.591943	1.04036	0.900214	1.20233	0.132692	0.179835	0.477561	1.1419	0.802692	1.62445	0.130028	0.170665	0.463715	1.13886	0.815075	1.59127	5.12416	9	0.823354	8.21488	10	0.607857	-0.042366	0.0240984	0.112609
147	genus Ruminococcus gnavus group id.14376	ASD	11	-0.0530171	0.333489	0.877197	0.948364	0.493292	1.82325	-0.0569909	0.0753756	0.449594	0.944603	0.81487	1.09499	-0.0140545	0.0674049	0.834832	0.986044	0.864012	1.12531	-0.159164	0.14436	0.29605	0.852856	0.642679	1.13177	-0.126444	0.130791	0.356459	0.881223	0.681953	1.13872	17.8849	9	0.0365326	17.9133	10	0.0564436	0.004167	0.0348486	0.907447
148	genus Ruminococcus torques group id.14377	ASD	9	0.413034	0.236672	0.124466	1.5114	0.950427	2.40347	0.0582993	0.123975	0.638176	1.06003	0.831361	1.3516	-0.0551251	0.096984	0.569768	0.946367	0.782537	1.1445	0.119039	0.213889	0.593061	1.12641	0.740682	1.71303	0.126632	0.204178	0.552375	1.135	0.76067	1.69354	4.98136	7	0.662238	9.53582	8	0.299127	-0.0329655	0.0154469	0.0702419
149	genus Ruminococcus1 id.11373	ASD	10	-0.252712	0.224622	0.293185	0.776692	0.500088	1.20629	-0.113891	0.104411	0.275364	0.892355	0.727212	1.095	-0.184555	0.0841898	0.0283706	0.831475	0.704994	0.980647	-0.0363804	0.176552	0.84133	0.964273	0.682207	1.36296	-0.0386802	0.178799	0.833552	0.962058	0.677649	1.36583	4.26165	8	0.832778	4.36877	9	0.88551	0.00552924	0.016894	0.751849
150	genus Ruminococcus2 id.11374	ASD	14	-0.391852	0.173984	0.0438209	0.675804	0.480532	0.950428	-0.0212479	0.0961156	0.825041	0.978976	0.810881	1.18192	0.039571	0.0778254	0.611132	1.04036	0.89318	1.2118	-0.0617732	0.187247	0.746729	0.940096	0.651305	1.35694	-0.117055	0.141448	0.422859	0.889536	0.674156	1.17373	10.2579	12	0.593348	17.4815	13	0.178218	0.0350044	0.0130241	0.0197547
151	genus Sellimonas id.14369	ASD	8	0.212189	0.35862	0.575663	1.23638	0.612194	2.49698	0.0455175	0.0584331	0.435999	1.04657	0.933316	1.17357	-0.0410066	0.0597806	0.492743	0.959823	0.853699	1.07914	0.0721385	0.087619	0.437472	1.0748	0.905204	1.27618	0.0691922	0.0841295	0.437936	1.07164	0.908735	1.26375	12.4651	6	0.0523625	13.5325	7	0.0601486	-0.0361716	0.0504618	0.500428
152	genus Senegalimassilia id.11160	ASD	5	-0.03264	0.279077	0.914285	0.967887	0.560105	1.67255	-0.127702	0.0941991	0.175207	0.880116	0.731738	1.05858	-0.112917	0.0799574	0.157887	0.893225	0.763659	1.04477	-0.178501	0.127757	0.234877	0.836523	0.651222	1.07455	-0.169772	0.132903	0.270562	0.843857	0.650338	1.09496	1.13192	3	0.769375	1.22206	4	0.874453	-0.00793345	0.0264238	0.783598
153	genus Slackia id.825	ASD	5	0.330132	0.394561	0.464165	1.39115	0.641974	3.01461	0.057897	0.0963015	0.547703	1.05961	0.877346	1.27973	0.014098	0.0734719	0.847834	1.0142	0.878177	1.17129	0.0700393	0.122327	0.597588	1.07255	0.8439	1.36315	0.0649701	0.125231	0.63128	1.06713	0.834867	1.364	1.76005	3	0.623667	2.42466	4	0.658176	-0.0328662	0.040315	0.474642
154	genus Streptococcus id.1853	ASD	15	0.175288	0.252196	0.499261	1.19159	0.726864	1.95344	0.0196016	0.0910924	0.829625	1.01979	0.853048	1.21914	-0.018011	0.0692465	0.794786	0.98215	0.8575	1.12492	0.0302703	0.144498	0.837087	1.03073	0.77651	1.36819	0.0550519	0.145601	0.711027	1.0566	0.794274	1.40555	13.33	13	0.422655	13.9829	14	0.450987	-0.0152253	0.019081	0.439246
155	genus Subdoligranulum id.2070	ASD	11	0.146148	0.215808	0.515299	1.15737	0.758179	1.76673	0.0691423	0.101013	0.493666	1.07159	0.879112	1.30621	0.0452838	0.0811864	0.576998	1.04632	0.892399	1.2268	0.0802448	0.160573	0.628071	1.08355	0.790983	1.48434	0.0838031	0.158776	0.609145	1.08741	0.796604	1.48439	3.19777	9	0.955935	3.45222	10	0.968696	-0.0075078	0.0148836	0.626073
156	genus Sutterella id.2896	ASD	12	-0.591147	0.468377	0.235548	0.553692	0.221094	1.38662	-0.255827	0.110902	0.0210663	0.774276	0.623009	0.96227	-0.196624	0.093542	0.0355542	0.821499	0.683884	0.986806	-0.415322	0.225135	0.0921442	0.660127	0.424609	1.02628	-0.403685	0.217935	0.0909824	0.667854	0.435684	1.02375	18.0686	10	0.0538172	19.4052	11	0.0541969	0.0264405	0.0307422	0.409896
157	genus Terrisporobacter id.11348	ASD	5	-0.199289	0.221675	0.4349	0.819313	0.530586	1.26515	0.00444147	0.0952184	0.962796	1.00445	0.833446	1.21054	0.0117021	0.080823	0.884879	1.01177	0.863544	1.18544	0.0157334	0.137677	0.914524	1.01586	0.775604	1.33053	0.0116508	0.134336	0.935055	1.01172	0.777518	1.31646	3.44635	3	0.327788	4.64466	4	0.325737	0.0235824	0.0230899	0.382275
158	genus Turicibacter id.2162	ASD	10	0.181217	0.267967	0.517942	1.19868	0.70893	2.02675	0.152533	0.0854155	0.0741363	1.16478	0.985228	1.37705	0.131031	0.0629859	0.0374956	1.14	1.00761	1.2898	0.174087	0.141779	0.250637	1.19016	0.901406	1.57141	0.169247	0.143692	0.269064	1.18441	0.893696	1.5697	7.61515	8	0.471936	7.65228	9	0.569532	-0.0053551	0.0277924	0.85201
159	genus Tyzzerella3 id.11335	ASD	13	0.195679	0.252478	0.454658	1.21614	0.741427	1.99478	0.0160885	0.0598623	0.788115	1.01622	0.903715	1.14273	0.0430092	0.0457314	0.346975	1.04395	0.954446	1.14184	0.00218587	0.0891901	0.98085	1.00219	0.841452	1.19363	0.00776271	0.0896738	0.932444	1.00779	0.845356	1.20144	13.5164	11	0.260914	13.9818	12	0.30187	-0.0222572	0.0361656	0.550794
160	genus Veillonella id.2198	ASD	6	0.00978273	0.712201	0.989698	1.00983	0.250041	4.07837	0.0324397	0.10347	0.753888	1.03297	0.843359	1.26521	0.0986921	0.0838204	0.239027	1.10373	0.936509	1.3008	0.0119408	0.15584	0.941896	1.01201	0.745645	1.37353	0.0184216	0.142579	0.902234	1.01859	0.770255	1.347	4.95262	4	0.292193	4.97226	5	0.419275	0.00699086	0.0555175	0.905869
161	genus Victivallis id.2256	ASD	10	0.0701456	0.289612	0.814715	1.07266	0.608053	1.89228	-0.0824545	0.0535915	0.123908	0.920853	0.829034	1.02284	-0.0652774	0.0390937	0.0949658	0.936808	0.867707	1.01141	-0.124906	0.0854336	0.177754	0.88258	0.746503	1.04346	-0.122736	0.078774	0.153644	0.884497	0.757954	1.03217	4.60597	8	0.798739	4.82868	9	0.848979	-0.0179915	0.0381239	0.649587
162	order Actinomycetales id.420	ASD	5	0.0767077	0.193826	0.718751	1.07973	0.738458	1.57871	0.0482562	0.0952928	0.612577	1.04944	0.870648	1.26495	0.0768299	0.0783608	0.326858	1.07986	0.926115	1.25913	0.0437465	0.121524	0.737063	1.04472	0.823295	1.32569	0.045128	0.116486	0.718184	1.04616	0.832614	1.31448	1.27291	3	0.735575	1.27291	4	0.865954	1.38598e-05	0.0201015	0.999493
163	order Bacillales id.1674	ASD	9	-0.229838	0.187217	0.259254	0.794662	0.55058	1.14695	-0.0696492	0.0548907	0.204487	0.932721	0.837583	1.03867	-0.0699106	0.0406514	0.0854763	0.932477	0.861063	1.00981	-0.119422	0.096237	0.24979	0.887433	0.734881	1.07165	-0.120685	0.0951724	0.240431	0.886313	0.735487	1.06807	4.9836	7	0.661964	5.74943	8	0.675276	0.0240649	0.0274991	0.410531
164	order Bacteroidales id.913	ASD	13	0.204522	0.154752	0.213127	1.22694	0.90593	1.66169	-0.000589831	0.0979104	0.995193	0.99941	0.824899	1.21084	0.0413143	0.0721919	0.567129	1.04218	0.904673	1.20059	-0.029267	0.180676	0.874012	0.971157	0.681546	1.38383	-0.0973431	0.154763	0.541151	0.907245	0.669865	1.22874	7.65218	11	0.744081	9.07381	12	0.696613	-0.0144931	0.0121554	0.258221
165	order Bifidobacteriales id.432	ASD	10	0.436352	0.253262	0.123197	1.54705	0.941726	2.54147	0.0867102	0.105778	0.412367	1.09058	0.886375	1.34183	-0.0229424	0.0797476	0.773586	0.977319	0.835899	1.14266	-0.301313	0.193021	0.15295	0.739846	0.506802	1.08005	0.138622	0.132107	0.321392	1.14869	0.886648	1.48818	6.59332	8	0.581076	10.1976	9	0.33473	-0.0331706	0.0174722	0.0941875
166	order Burkholderiales id.2874	ASD	11	-0.0680984	0.32316	0.837795	0.934169	0.495845	1.75997	-0.0759977	0.121299	0.530964	0.926818	0.730707	1.17556	-0.0501009	0.0896199	0.576136	0.951133	0.797913	1.13378	-0.194345	0.236087	0.429592	0.823374	0.518365	1.30785	-0.175978	0.198054	0.395123	0.838637	0.568836	1.23641	11.4243	9	0.247741	11.4286	10	0.325113	0.00123751	0.0212504	0.954834
167	order Clostridiales id.1863	ASD	14	0.0102771	0.219617	0.963446	1.01033	0.656934	1.55383	-0.0768501	0.11436	0.501582	0.926029	0.740081	1.1587	-0.0409996	0.0871506	0.638037	0.95983	0.809114	1.13862	-0.190211	0.159852	0.255357	0.826785	0.604398	1.131	-0.0831488	0.130636	0.535503	0.920214	0.712343	1.18874	19.5552	12	0.0759812	19.6622	13	0.103959	-0.00406616	0.0158692	0.802113
168	order Coriobacteriales id.810	ASD	13	-0.463539	0.411021	0.283413	0.629054	0.281073	1.40785	0.159785	0.121252	0.187572	1.17326	0.925086	1.48801	0.136554	0.106004	0.19768	1.14632	0.931262	1.41103	0.220607	0.199778	0.29113	1.24683	0.842857	1.84443	0.215611	0.19756	0.296539	1.24062	0.84231	1.82728	17.2221	11	0.101476	20.7731	12	0.053804	0.0421813	0.0280087	0.16023
169	order Desulfovibrionales id.3156	ASD	10	-0.0999557	0.224549	0.668016	0.904877	0.582707	1.40517	0.00108632	0.109586	0.992091	1.00109	0.807588	1.24095	0.0272726	0.0785498	0.72844	1.02765	0.881011	1.19869	-0.135801	0.189403	0.491566	0.873017	0.602281	1.26545	-0.121369	0.154625	0.452662	0.885707	0.65414	1.19925	7.34582	8	0.499822	7.71161	9	0.56345	0.009099	0.0150445	0.562065
170	order Enterobacteriales id.3468	ASD	7	-0.0945535	0.571965	0.875173	0.909779	0.296531	2.79127	-0.00821481	0.118709	0.94483	0.991819	0.785932	1.25164	0.0517189	0.0964205	0.591689	1.05308	0.871739	1.27214	-0.0368939	0.168354	0.833802	0.963778	0.692901	1.34055	-0.0368939	0.155472	0.820318	0.963778	0.710618	1.30713	1.62662	5	0.898012	1.69393	6	0.945589	0.0108433	0.0417935	0.805632
171	order Erysipelotrichales id.2148	ASD	13	0.7044	0.351734	0.0704831	2.02263	1.01511	4.03013	-0.0608549	0.111955	0.58674	0.94096	0.755567	1.17184	-0.0774989	0.0808211	0.337612	0.925428	0.789853	1.08427	-0.0184095	0.200192	0.928248	0.981759	0.663128	1.45349	-0.0220918	0.186951	0.907889	0.97815	0.678062	1.41105	6.279	11	0.854115	11.4961	12	0.486946	-0.0490907	0.0214923	0.0432236
172	order Gastranaerophilales id.1591	ASD	9	0.0989372	0.146991	0.522486	1.104	0.82765	1.47261	0.0663449	0.0672119	0.323593	1.0686	0.936702	1.21906	0.0527417	0.0519677	0.310157	1.05416	0.952072	1.16719	0.0732357	0.100924	0.488734	1.07598	0.882872	1.31134	0.06873	0.0995002	0.509263	1.07115	0.881359	1.3018	4.28495	7	0.746434	4.39783	8	0.819566	-0.00577439	0.0171871	0.746737
173	order Lactobacillales id.1800	ASD	13	0.187467	0.181046	0.32268	1.20619	0.845875	1.71999	0.0298883	0.0984256	0.761384	1.03034	0.849569	1.24957	-0.0554815	0.072323	0.443001	0.94603	0.820998	1.0901	0.0681415	0.150048	0.65784	1.07052	0.797755	1.43654	0.0627463	0.13432	0.648768	1.06476	0.818304	1.38543	8.21799	11	0.693654	10.3606	12	0.584354	-0.0196642	0.0134338	0.171237
174	order Methanobacteriales id.120	ASD	10	-0.158329	0.168169	0.374012	0.853569	0.61389	1.18683	0.0409547	0.0517873	0.429046	1.0418	0.941248	1.1531	0.0115764	0.0403249	0.774053	1.01164	0.934765	1.09485	0.0575098	0.0821541	0.501605	1.0592	0.901665	1.24425	0.0547712	0.0787333	0.50421	1.0563	0.905248	1.23255	4.67532	8	0.791648	5.75834	9	0.763839	0.0283601	0.0272514	0.328448
175	order Mollicutes RF9 id.11579	ASD	13	-0.29558	0.178996	0.126904	0.7441	0.523921	1.05681	-0.0772387	0.0830473	0.352342	0.925669	0.786619	1.0893	-0.059701	0.0585677	0.308036	0.942046	0.839882	1.05664	-0.0850614	0.145067	0.568499	0.918456	0.691154	1.22051	-0.0919484	0.15223	0.557085	0.912152	0.67684	1.22927	9.41936	11	0.583243	11.3641	12	0.497997	0.0203042	0.0145597	0.190675
176	order NB1n id.3953	ASD	12	0.0461382	0.197893	0.82035	1.04722	0.710539	1.54343	0.0118808	0.0620593	0.848178	1.01195	0.896053	1.14284	-0.0467466	0.0484808	0.334931	0.954329	0.867822	1.04946	0.0502177	0.115276	0.671529	1.0515	0.838851	1.31806	0.058286	0.108929	0.603243	1.06002	0.85623	1.31231	13.2963	10	0.207574	13.6094	11	0.255364	-0.0109938	0.0226545	0.637933
177	order Pasteurellales id.3688	ASD	14	-0.0771143	0.108855	0.49222	0.925784	0.747912	1.14596	0.0183371	0.0650607	0.778061	1.01851	0.896567	1.15703	-0.015727	0.0479424	0.742882	0.984396	0.896108	1.08138	-0.0171047	0.11233	0.88131	0.983041	0.788777	1.22515	0.0130422	0.0974823	0.895617	1.01313	0.836923	1.22643	11.2789	12	0.50518	11.6735	13	0.554584	0.0079243	0.0126155	0.541682
178	order Rhodospirillales id.2667	ASD	12	0.622598	0.338483	0.095696	1.86376	0.959994	3.61837	0.0745673	0.081613	0.360891	1.07742	0.91815	1.26431	0.0827472	0.0598225	0.1666	1.08627	0.966084	1.2214	0.187963	0.146865	0.226939	1.20679	0.904934	1.60933	0.153478	0.135455	0.281285	1.16588	0.894032	1.52039	9.44232	10	0.490702	12.0607	11	0.359101	-0.0516938	0.0319466	0.136705
179	order Selenomonadales id.2165	ASD	12	-0.587098	0.26952	0.0544009	0.555938	0.327798	0.942859	-0.124596	0.110443	0.259257	0.882853	0.711013	1.09622	-0.149123	0.0818038	0.0683134	0.861463	0.733844	1.01128	-0.153133	0.194205	0.447058	0.858016	0.586388	1.25547	-0.153133	0.174239	0.398264	0.858016	0.60979	1.20729	5.30326	10	0.870021	8.21189	11	0.694206	0.0289296	0.0169628	0.11892
180	order Verrucomicrobiales id.4030	ASD	10	0.383222	0.240338	0.149488	1.467	0.915907	2.34969	0.0723443	0.100812	0.472996	1.07503	0.882278	1.30988	0.0142605	0.0790195	0.856785	1.01436	0.868821	1.18428	0.207389	0.185096	0.291532	1.23046	0.856074	1.76858	0.18325	0.15914	0.279196	1.20111	0.87927	1.64077	9.02841	8	0.339905	11.9571	9	0.215741	-0.0301502	0.0187162	0.145863
181	order Victivallales id.2254	ASD	8	-0.222275	0.213168	0.337257	0.800695	0.527247	1.21596	-0.0620354	0.0677456	0.359819	0.93985	0.822985	1.07331	-0.0454332	0.0601865	0.450325	0.955583	0.849253	1.07523	-0.0728879	0.0947101	0.466714	0.929705	0.772194	1.11935	-0.0728879	0.0883312	0.436491	0.929705	0.781909	1.10544	9.15891	6	0.164837	10.3041	7	0.171984	0.0269971	0.0311686	0.419684
182	phylum Actinobacteria id.400	ASD	15	0.168579	0.335171	0.623403	1.18362	0.613634	2.28305	0.148097	0.104758	0.157448	1.15963	0.944378	1.42393	0.0644245	0.0804292	0.423127	1.06655	0.910996	1.24865	0.250405	0.211483	0.25611	1.28455	0.848656	1.94432	0.222749	0.158686	0.182198	1.24951	0.915508	1.70535	18.1095	13	0.153404	18.2529	14	0.195505	-0.00654819	0.0204137	0.75348
183	phylum Bacteroidetes id.905	ASD	11	0.136048	0.173828	0.453926	1.14574	0.814929	1.61083	-0.0716372	0.106247	0.500152	0.930869	0.755873	1.14638	0.0364264	0.0774901	0.638299	1.0371	0.890961	1.2072	-0.102823	0.182294	0.585147	0.902287	0.631209	1.28978	-0.112957	0.159873	0.495983	0.893189	0.652916	1.22188	7.2073	9	0.615546	7.61721	10	0.666171	-0.00815567	0.0127384	0.537971
184	phylum Cyanobacteria id.1500	ASD	7	-0.205703	0.203471	0.358425	0.814075	0.546344	1.21301	0.00205906	0.0804754	0.979587	1.00206	0.855839	1.17327	-0.0170021	0.0632051	0.787931	0.983142	0.86859	1.1128	-0.0106298	0.112546	0.927829	0.989427	0.793564	1.23363	-0.0145881	0.115411	0.903544	0.985518	0.786003	1.23568	1.90035	5	0.862755	2.85229	6	0.827145	0.0239714	0.024569	0.374035
185	phylum Euryarchaeota id.55	ASD	12	-0.215217	0.176962	0.251846	0.806367	0.570032	1.14069	0.050893	0.0553708	0.358027	1.05221	0.943996	1.17283	0.0306502	0.0417914	0.463309	1.03112	0.950031	1.11914	0.0971264	0.0972727	0.339497	1.102	0.910713	1.33347	0.0893961	0.0885385	0.33434	1.09351	0.919303	1.30074	10.5697	10	0.392007	12.7197	11	0.312042	0.0352778	0.0247354	0.184273
186	phylum Firmicutes id.1672	ASD	16	-0.166065	0.164867	0.330901	0.846991	0.613114	1.17008	-0.0595238	0.0951275	0.531495	0.942213	0.781943	1.13533	-0.0508996	0.0724129	0.482113	0.950374	0.824623	1.0953	-0.0648638	0.157646	0.686559	0.937195	0.688081	1.2765	-0.0774935	0.118857	0.524272	0.925433	0.733115	1.1682	17.4333	14	0.23382	18.191	15	0.252756	0.009795	0.0125569	0.44835
187	phylum Lentisphaerae id.2238	ASD	9	-0.16013	0.240936	0.527576	0.852033	0.531333	1.3663	-0.0552805	0.065197	0.396494	0.94622	0.832713	1.0752	-0.0145754	0.0628102	0.816496	0.98553	0.871375	1.11464	-0.0702947	0.104956	0.521872	0.932119	0.758807	1.14502	-0.0702947	0.0920111	0.466811	0.932119	0.778305	1.11633	13.4011	7	0.0629177	14.1553	8	0.0778069	0.0223296	0.0355772	0.550159
188	phylum Proteobacteria id.2375	ASD	11	-0.22984	0.260996	0.401425	0.794661	0.47645	1.3254	0.105389	0.116708	0.366518	1.11114	0.883946	1.39674	0.146021	0.0855762	0.0879471	1.15722	0.978526	1.36855	0.0819959	0.183925	0.66523	1.08545	0.756921	1.55658	0.0418689	0.178067	0.818853	1.04276	0.735545	1.47828	3.87488	9	0.919453	6.19858	10	0.798312	0.0257529	0.0168941	0.161753
189	phylum Tenericutes id.3919	ASD	12	-0.264479	0.295923	0.392462	0.767606	0.429777	1.37099	-0.120377	0.0985814	0.222053	0.886586	0.730814	1.07556	-0.102604	0.0897552	0.252975	0.902484	0.7569	1.07607	-0.298375	0.193598	0.151525	0.742023	0.507719	1.08445	-0.302448	0.17606	0.113804	0.739007	0.523338	1.04355	21.376	10	0.0186188	22.0851	11	0.0237221	0.0150372	0.0261085	0.577381
190	phylum Verrucomicrobia id.3982	ASD	12	0.309709	0.205972	0.16358	1.36303	0.910286	2.04095	0.142251	0.0904241	0.115683	1.15287	0.965624	1.37642	0.0110056	0.0803827	0.891098	1.01107	0.863687	1.18359	0.211411	0.173201	0.247753	1.23542	0.879798	1.73479	0.199855	0.134641	0.165797	1.22123	0.937966	1.59003	14.208	10	0.163713	17.6616	11	0.0897726	-0.0281445	0.0180521	0.150038
191	unknown family id.1000001214	ASD	9	0.0989372	0.146991	0.522486	1.104	0.82765	1.47261	0.0663449	0.0678215	0.327961	1.0686	0.935583	1.22052	0.0527417	0.0519677	0.310157	1.05416	0.952072	1.16719	0.0732357	0.0999938	0.484825	1.07598	0.884483	1.30895	0.06873	0.0968705	0.498166	1.07115	0.885913	1.29511	4.28495	7	0.746434	4.39783	8	0.819566	-0.00577439	0.0171871	0.746737
192	unknown family id.1000005471	ASD	13	-0.29558	0.178996	0.126904	0.7441	0.523921	1.05681	-0.0772387	0.082753	0.350632	0.925669	0.787073	1.08867	-0.059701	0.0585677	0.308036	0.942046	0.839882	1.05664	-0.0850614	0.149635	0.580205	0.918456	0.684994	1.23149	-0.0919484	0.155792	0.566005	0.912152	0.672132	1.23788	9.41936	11	0.583243	11.3641	12	0.497997	0.0203042	0.0145597	0.190675
193	unknown family id.1000006161	ASD	12	0.0461382	0.197893	0.82035	1.04722	0.710539	1.54343	0.0118808	0.0615292	0.846886	1.01195	0.896985	1.14165	-0.0467466	0.0484808	0.334931	0.954329	0.867822	1.04946	0.0502177	0.116567	0.674931	1.0515	0.83673	1.3214	0.058286	0.113482	0.617681	1.06002	0.848624	1.32407	13.2963	10	0.207574	13.6094	11	0.255364	-0.0109938	0.0226545	0.637933
194	unknown genus id.1000000073	ASD	15	-0.212729	0.237237	0.386187	0.808375	0.507777	1.28693	-0.00884307	0.0837769	0.915935	0.991196	0.841099	1.16808	-0.0116933	0.0808627	0.885021	0.988375	0.843509	1.15812	-0.0345425	0.145279	0.815506	0.966047	0.726665	1.28429	-0.0234672	0.132609	0.86207	0.976806	0.753233	1.26674	29.1587	13	0.00621481	30.9843	14	0.00557154	0.018838	0.0208806	0.383373
195	unknown genus id.1000001215	ASD	9	0.0989372	0.146991	0.522486	1.104	0.82765	1.47261	0.0663449	0.0666956	0.319862	1.0686	0.93765	1.21783	0.0527417	0.0519677	0.310157	1.05416	0.952072	1.16719	0.0732357	0.101135	0.489615	1.07598	0.882506	1.31188	0.06873	0.0996269	0.509787	1.07115	0.88114	1.30213	4.28495	7	0.746434	4.39783	8	0.819566	-0.00577439	0.0171871	0.746737
196	unknown genus id.1000005472	ASD	13	-0.29558	0.178996	0.126904	0.7441	0.523921	1.05681	-0.0772387	0.0830719	0.352484	0.925669	0.786581	1.08935	-0.059701	0.0585677	0.308036	0.942046	0.839882	1.05664	-0.0850614	0.151575	0.584999	0.918456	0.682394	1.23618	-0.0919484	0.15627	0.567177	0.912152	0.671502	1.23904	9.41936	11	0.583243	11.3641	12	0.497997	0.0203042	0.0145597	0.190675
197	unknown genus id.1000005479	ASD	9	0.104038	0.287315	0.727958	1.10964	0.631853	1.94873	0.054639	0.0860418	0.52541	1.05616	0.892255	1.25017	0.0286019	0.062363	0.646496	1.02901	0.91062	1.1628	0.0761418	0.141424	0.604958	1.07912	0.817872	1.42381	0.0779839	0.140122	0.593063	1.08111	0.821473	1.4228	7.13303	7	0.415162	7.20682	8	0.514492	-0.00733791	0.0272688	0.795615
198	unknown genus id.1000006162	ASD	12	0.0461382	0.197893	0.82035	1.04722	0.710539	1.54343	0.0118808	0.0630928	0.850636	1.01195	0.89424	1.14516	-0.0467466	0.0484808	0.334931	0.954329	0.867822	1.04946	0.0502177	0.111602	0.661471	1.0515	0.844912	1.3086	0.058286	0.108401	0.601499	1.06002	0.857118	1.31095	13.2963	10	0.207574	13.6094	11	0.255364	-0.0109938	0.0226545	0.637933
199	unknown genus id.1868	ASD	11	0.337535	0.211836	0.145539	1.40149	0.925276	2.1228	-0.0638299	0.0833586	0.443839	0.938165	0.796751	1.10468	-0.0457062	0.0763155	0.549233	0.955323	0.822601	1.10946	-0.183262	0.165466	0.293985	0.83255	0.601953	1.15148	-0.180324	0.147097	0.248327	0.834999	0.625856	1.11403	11.5055	9	0.242644	16.1681	10	0.09492	-0.036759	0.0192477	0.0884919
200	unknown genus id.2001	ASD	9	0.0505483	0.240615	0.83959	1.05185	0.656352	1.68565	0.0233663	0.0899587	0.795061	1.02364	0.85817	1.22102	0.0295676	0.0693788	0.669979	1.03001	0.899052	1.18004	-0.0448231	0.141637	0.75975	0.956167	0.724385	1.26211	0.0293023	0.133567	0.831846	1.02974	0.792559	1.33789	3.85422	7	0.796407	3.86251	8	0.86931	-0.00203305	0.0223256	0.929993
201	unknown genus id.2041	ASD	12	0.042745	0.170411	0.807021	1.04367	0.747321	1.45754	-0.0258695	0.0751165	0.730552	0.974462	0.841055	1.12903	-0.0269383	0.0535835	0.615151	0.973421	0.876374	1.08121	-0.0379686	0.119641	0.756918	0.962743	0.761499	1.21717	-0.0333489	0.116909	0.780749	0.967201	0.769133	1.21628	10.5958	10	0.389866	10.7937	11	0.460708	-0.00694221	0.0160634	0.674784
202	unknown genus id.2071	ASD	15	-0.292451	0.302698	0.351601	0.746432	0.412409	1.35099	0.00655798	0.083547	0.937435	1.00658	0.854538	1.18567	-0.0288176	0.0618872	0.641468	0.971594	0.860608	1.09689	0.0358389	0.135011	0.79453	1.03649	0.795501	1.35048	0.0332678	0.13744	0.812248	1.03383	0.78969	1.35344	11.6842	13	0.553695	12.4758	14	0.568147	0.0213249	0.0239676	0.389774
203	unknown genus id.2755	ASD	11	0.143615	0.277516	0.617284	1.15444	0.670108	1.98883	0.0565855	0.0771756	0.463434	1.05822	0.909665	1.23103	0.0427834	0.0589755	0.46818	1.04371	0.929779	1.17161	0.1543	0.140407	0.297542	1.16684	0.886125	1.53648	0.142831	0.13895	0.328205	1.15353	0.878525	1.51463	8.45453	9	0.489067	8.59278	10	0.571136	-0.00977841	0.0262981	0.718623
204	unknown genus id.826	ASD	11	-0.311454	0.190038	0.135656	0.732381	0.50463	1.06292	0.0946561	0.0949358	0.318739	1.09928	0.912636	1.3241	0.0250461	0.0717512	0.727038	1.02536	0.890844	1.18019	0.158155	0.154629	0.330505	1.17135	0.865094	1.58602	0.152699	0.153276	0.342631	1.16497	0.862671	1.57321	6.7467	9	0.663473	10.3811	10	0.407714	0.0308105	0.0161614	0.0889694
205	unknown genus id.959	ASD	11	0.303797	0.261622	0.275429	1.35499	0.81141	2.26274	-0.0504758	0.0599121	0.39951	0.950777	0.845435	1.06924	-0.0192679	0.0450546	0.668901	0.980917	0.898009	1.07148	-0.0859688	0.0954856	0.389111	0.917623	0.761001	1.10648	-0.0761748	0.0927395	0.430574	0.926654	0.772638	1.11137	4.39598	9	0.883474	5.96745	10	0.81799	-0.0368366	0.0293851	0.241578
	IVW, inverse variance weighted method; ASD, autism spectrum disorders;

## Sheet: Table S3 
Table S3. Instrument variables for gut microbiota taxa enrolled in this Mendelian randomization study
Gut microbiota	SNP	Effect Allele	Other Allele	Beta	Eaf	Chromosome	SE	P	R2	F
class Actinobacteria id.419	rs11655079	T	C	-0.056	0.25	17	0.012	5.92516e-06	0.001	20.348
class Actinobacteria id.419	rs11745923	G	T	0.056	0.397	5	0.012	1.58132e-06	0.002	23.809
class Actinobacteria id.419	rs12049045	A	G	0.051	0.382	1	0.011	8.62621e-06	0.001	19.933
class Actinobacteria id.419	rs134366	A	G	-0.112	0.94	22	0.024	1.50428e-06	0.002	22.659
class Actinobacteria id.419	rs1376754	G	A	0.051	0.47	2	0.011	6.71382e-06	0.001	20.486
class Actinobacteria id.419	rs1515761	C	T	-0.076	0.867	10	0.017	4.96364e-06	0.001	20.133
class Actinobacteria id.419	rs182549	T	C	-0.111	0.509	2	0.012	3.78966e-20	0.006	85.364
class Actinobacteria id.419	rs4945008	G	A	-0.054	0.7	11	0.012	5.39237e-06	0.001	19.839
class Actinobacteria id.419	rs6660520	G	A	-0.071	0.785	1	0.013	1.10652e-07	0.002	27.981
class Actinobacteria id.419	rs72767435	T	C	-0.126	0.068	15	0.027	2.56803e-06	0.001	21.32
class Actinobacteria id.419	rs80083040	T	G	0.156	0.052	8	0.035	8.62105e-06	0.001	20.035
class Actinobacteria id.419	rs8047955	G	A	-0.058	0.648	16	0.012	8.3372e-07	0.002	24.317
class Actinobacteria id.419	rs857444	C	T	0.051	0.361	6	0.012	8.92237e-06	0.001	19.498
class Actinobacteria id.419	rs961091	G	A	0.05	0.433	7	0.011	8.67601e-06	0.001	19.832
class Alphaproteobacteria id.2379	rs140912403	C	T	-0.161	0.065	9	0.032	6.20369e-07	0.002	25.574
class Alphaproteobacteria id.2379	rs55876211	C	T	-0.081	0.172	3	0.018	7.53633e-06	0.001	19.253
class Alphaproteobacteria id.2379	rs62285697	C	T	0.081	0.2	3	0.018	9.75933e-06	0.001	19.809
class Alphaproteobacteria id.2379	rs76784716	A	G	0.133	0.072	2	0.027	5.09143e-07	0.002	24.774
class Alphaproteobacteria id.2379	rs7960664	A	G	-0.097	0.849	12	0.022	8.84301e-06	0.001	20.302
class Alphaproteobacteria id.2379	rs9813022	A	G	-0.075	0.302	3	0.015	1.05334e-06	0.002	23.837
class Bacilli id.1673	rs11110282	A	G	-0.101	0.068	12	0.022	4.85445e-06	0.002	21.666
class Bacilli id.1673	rs11730038	G	A	-0.063	0.241	4	0.013	1.96024e-06	0.002	24.009
class Bacilli id.1673	rs13068444	A	G	0.06	0.193	3	0.014	9.53038e-06	0.001	19.412
class Bacilli id.1673	rs1595463	C	A	0.048	0.487	2	0.011	7.97389e-06	0.001	19.297
class Bacilli id.1673	rs28564647	T	G	-0.061	0.206	9	0.014	7.81196e-06	0.001	19.852
class Bacilli id.1673	rs2952251	G	A	0.06	0.748	8	0.012	1.07895e-06	0.002	23.358
class Bacilli id.1673	rs34989881	A	G	0.111	0.066	19	0.025	6.54591e-06	0.001	20.371
class Bacilli id.1673	rs35344081	G	A	0.062	0.241	16	0.013	1.01499e-06	0.002	23.769
class Bacilli id.1673	rs4028634	C	T	-0.052	0.575	17	0.011	2.2076e-06	0.002	22.461
class Bacilli id.1673	rs4459992	T	C	0.054	0.32	4	0.012	4.29833e-06	0.001	21.204
class Bacilli id.1673	rs57872228	C	T	-0.071	0.171	1	0.015	9.21977e-07	0.002	23.754
class Bacilli id.1673	rs694949	A	G	-0.081	0.122	15	0.018	7.59591e-06	0.001	20.311
class Bacilli id.1673	rs7666190	A	C	0.104	0.937	4	0.025	8.46837e-06	0.001	17.608
class Bacilli id.1673	rs77558518	A	G	-0.107	0.065	5	0.022	1.33773e-06	0.002	23.155
class Bacilli id.1673	rs78938557	T	C	0.108	0.068	7	0.023	1.06891e-06	0.002	21.511
class Bacilli id.1673	rs9581006	T	C	-0.225	0.954	13	0.047	1.79457e-06	0.002	23.204
class Bacteroidia id.912	rs111845179	T	C	0.103	0.062	14	0.021	9.23996e-07	0.002	23.038
class Bacteroidia id.912	rs17343978	A	C	-0.055	0.26	22	0.012	8.3593e-06	0.001	21.064
class Bacteroidia id.912	rs2032750	C	T	0.051	0.549	2	0.011	1.91509e-06	0.002	22.654
class Bacteroidia id.912	rs2363574	T	C	0.223	0.968	1	0.051	9.93482e-06	0.001	19.218
class Bacteroidia id.912	rs4146051	G	A	0.107	0.944	2	0.025	8.76436e-06	0.001	19.102
class Bacteroidia id.912	rs4916508	A	G	0.047	0.565	3	0.011	8.4711e-06	0.001	19.639
class Bacteroidia id.912	rs55773148	G	A	-0.122	0.053	13	0.024	3.89583e-07	0.002	26.338
class Bacteroidia id.912	rs62531359	T	G	0.066	0.145	8	0.015	9.08657e-06	0.001	19.135
class Bacteroidia id.912	rs62575403	C	T	0.14	0.044	9	0.031	7.06122e-06	0.001	20.261
class Bacteroidia id.912	rs72706335	T	C	-0.222	0.066	1	0.049	7.65526e-06	0.001	20.312
class Bacteroidia id.912	rs7631304	G	A	-0.065	0.17	3	0.013	8.36778e-07	0.002	23.587
class Bacteroidia id.912	rs79585701	A	C	0.065	0.129	8	0.015	9.98596e-06	0.001	18.685
class Bacteroidia id.912	rs929878	T	C	0.055	0.756	16	0.012	4.7338e-06	0.001	20.369
class Betaproteobacteria id.2867	rs11128180	A	G	0.059	0.224	3	0.013	3.67147e-06	0.001	21.2
class Betaproteobacteria id.2867	rs1511453	A	G	0.092	0.064	4	0.02	4.75762e-06	0.002	21.499
class Betaproteobacteria id.2867	rs1928341	G	A	-0.053	0.579	1	0.011	2.0153e-06	0.002	22.658
class Betaproteobacteria id.2867	rs2321387	G	A	-0.049	0.53	13	0.011	5.80029e-06	0.001	20.428
class Betaproteobacteria id.2867	rs2613606	T	C	0.051	0.606	7	0.011	2.19816e-06	0.002	22.12
class Betaproteobacteria id.2867	rs320161	G	A	-0.057	0.725	9	0.013	7.33247e-06	0.001	20.561
class Betaproteobacteria id.2867	rs4033856	T	C	-0.083	0.871	4	0.017	5.17166e-07	0.002	24.772
class Betaproteobacteria id.2867	rs56386628	C	T	-0.062	0.218	8	0.014	5.86949e-06	0.001	21.028
class Betaproteobacteria id.2867	rs6087811	T	G	-0.098	0.082	20	0.02	7.44303e-07	0.002	24.275
class Betaproteobacteria id.2867	rs62395635	T	C	0.11	0.071	5	0.024	2.9409e-06	0.002	21.62
class Betaproteobacteria id.2867	rs75242906	C	T	-0.121	0.054	15	0.028	9.27278e-06	0.001	18.598
class Betaproteobacteria id.2867	rs9964679	A	G	0.053	0.31	18	0.011	4.84585e-06	0.001	21.215
class Clostridia id.1859	rs10774377	G	A	-0.053	0.666	12	0.011	3.24399e-06	0.001	21.387
class Clostridia id.1859	rs112334273	G	A	0.064	0.246	21	0.013	3.81408e-07	0.002	25.31
class Clostridia id.1859	rs13105690	C	T	0.053	0.733	4	0.012	8.77789e-06	0.001	20.041
class Clostridia id.1859	rs13179700	C	T	-0.051	0.645	5	0.011	3.37085e-06	0.002	21.827
class Clostridia id.1859	rs1842454	G	A	-0.055	0.207	5	0.013	8.72027e-06	0.001	18.464
class Clostridia id.1859	rs2273429	A	G	-0.072	0.107	14	0.015	4.52137e-06	0.002	22.361
class Clostridia id.1859	rs6797343	T	G	-0.059	0.826	3	0.013	9.35643e-06	0.001	19.373
class Clostridia id.1859	rs6814436	C	T	-0.074	0.868	4	0.015	9.65095e-07	0.002	24.072
class Clostridia id.1859	rs6815608	C	T	-0.104	0.916	4	0.021	4.01856e-07	0.002	24.226
class Clostridia id.1859	rs72738886	T	C	0.087	0.078	5	0.019	8.24233e-06	0.001	20.694
class Clostridia id.1859	rs72915163	T	C	-0.058	0.265	18	0.012	1.34295e-06	0.002	23.224
class Clostridia id.1859	rs76767978	G	A	0.07	0.118	3	0.016	8.39808e-06	0.001	19.986
class Clostridia id.1859	rs992074	T	C	-0.256	0.965	21	0.051	8.77506e-07	0.002	25.242
class Coriobacteriia id.809	rs11073596	G	T	-0.051	0.66	15	0.011	8.14442e-06	0.001	19.909
class Coriobacteriia id.809	rs11250875	T	C	0.061	0.209	10	0.013	4.82848e-06	0.002	21.523
class Coriobacteriia id.809	rs11656361	A	C	0.077	0.129	17	0.018	8.0201e-06	0.001	19.391
class Coriobacteriia id.809	rs12974142	G	A	0.079	0.108	19	0.018	8.51236e-06	0.001	19.862
class Coriobacteriia id.809	rs13307134	T	C	-0.057	0.764	7	0.013	7.79938e-06	0.001	20.069
class Coriobacteriia id.809	rs1397793	A	G	0.05	0.614	5	0.011	9.77372e-06	0.001	19.679
class Coriobacteriia id.809	rs1816223	G	A	0.059	0.789	12	0.013	4.84117e-06	0.001	20.649
class Coriobacteriia id.809	rs240104	T	C	-0.06	0.245	1	0.013	1.51604e-06	0.002	22.627
class Coriobacteriia id.809	rs2442778	A	G	0.116	0.954	3	0.026	9.02693e-06	0.001	20.269
class Coriobacteriia id.809	rs34739816	G	T	0.097	0.082	17	0.021	3.88356e-06	0.002	21.591
class Coriobacteriia id.809	rs67561917	A	G	-0.071	0.142	20	0.015	5.39126e-06	0.001	21.483
class Coriobacteriia id.809	rs719099	A	G	0.078	0.136	10	0.016	5.43313e-07	0.002	24.953
class Coriobacteriia id.809	rs8010111	A	G	0.103	0.935	14	0.023	6.8962e-06	0.001	20.325
class Deltaproteobacteria id.3087	rs1035691	G	A	0.055	0.662	11	0.012	9.65162e-06	0.001	20.585
class Deltaproteobacteria id.3087	rs112381107	C	T	0.207	0.048	9	0.046	4.63052e-06	0.001	20.442
class Deltaproteobacteria id.3087	rs11599763	C	T	0.054	0.61	10	0.012	3.94121e-06	0.001	21.487
class Deltaproteobacteria id.3087	rs17084793	G	A	-0.071	0.161	18	0.016	5.6863e-06	0.001	19.847
class Deltaproteobacteria id.3087	rs17791387	A	G	-0.074	0.141	9	0.015	1.60221e-06	0.002	22.758
class Deltaproteobacteria id.3087	rs2838334	G	A	0.056	0.323	21	0.012	5.44553e-06	0.001	20.477
class Deltaproteobacteria id.3087	rs3935584	C	T	-0.052	0.496	2	0.012	7.50119e-06	0.001	20.482
class Deltaproteobacteria id.3087	rs55744759	A	G	-0.078	0.116	8	0.017	7.31375e-06	0.001	20.851
class Deltaproteobacteria id.3087	rs6058181	C	T	0.083	0.123	20	0.017	3.39555e-07	0.002	24.752
class Deltaproteobacteria id.3087	rs62020470	A	G	-0.059	0.259	15	0.013	4.85087e-06	0.001	20.477
class Deltaproteobacteria id.3087	rs9928243	C	A	-0.054	0.425	16	0.012	5.02077e-06	0.001	20.92
class Erysipelotrichia id.2147	rs1074800	G	A	-0.049	0.601	5	0.011	6.14582e-06	0.001	20.456
class Erysipelotrichia id.2147	rs10781552	C	T	-0.055	0.312	10	0.012	2.33115e-06	0.002	22.63
class Erysipelotrichia id.2147	rs17530232	A	G	0.103	0.077	13	0.022	2.79126e-06	0.001	21.039
class Erysipelotrichia id.2147	rs1884466	C	T	-0.048	0.451	1	0.011	9.52708e-06	0.001	19.757
class Erysipelotrichia id.2147	rs2300774	A	G	-0.052	0.592	3	0.011	8.95468e-07	0.002	24.09
class Erysipelotrichia id.2147	rs290833	T	G	-0.05	0.369	1	0.011	8.02897e-06	0.001	19.94
class Erysipelotrichia id.2147	rs35161940	T	C	-0.081	0.127	17	0.017	1.8451e-06	0.002	23.115
class Erysipelotrichia id.2147	rs4078432	T	C	0.061	0.819	14	0.013	4.23107e-06	0.001	20.72
class Erysipelotrichia id.2147	rs56970041	T	G	0.072	0.111	14	0.016	5.40344e-06	0.001	19.383
class Erysipelotrichia id.2147	rs62504403	C	T	0.068	0.236	8	0.013	1.12264e-07	0.002	28.367
class Erysipelotrichia id.2147	rs7234058	T	C	-0.095	0.097	18	0.019	9.12347e-07	0.002	23.74
class Erysipelotrichia id.2147	rs7826267	G	T	0.084	0.925	8	0.02	9.28453e-06	0.001	17.752
class Erysipelotrichia id.2147	rs8003149	C	T	0.054	0.282	14	0.012	4.08479e-06	0.001	21.245
class Gammaproteobacteria id.3303	rs11181912	G	A	-0.058	0.345	12	0.012	9.94764e-07	0.002	23.764
class Gammaproteobacteria id.3303	rs12404135	A	G	-0.079	0.117	1	0.017	8.89488e-06	0.001	20.93
class Gammaproteobacteria id.3303	rs6706173	A	C	0.074	0.15	2	0.015	1.99494e-07	0.002	25.722
class Gammaproteobacteria id.3303	rs75101789	C	T	0.073	0.156	3	0.016	8.7878e-06	0.001	19.999
class Gammaproteobacteria id.3303	rs79795896	A	G	-0.159	0.054	18	0.035	7.9241e-06	0.001	20.528
class Gammaproteobacteria id.3303	rs9494710	C	T	-0.055	0.376	6	0.012	4.54611e-06	0.001	20.66
class Lentisphaeria id.2250	rs1002941	A	G	-0.105	0.721	15	0.023	8.14836e-06	0.001	20.231
class Lentisphaeria id.2250	rs11770843	C	T	0.109	0.259	7	0.023	1.9073e-06	0.002	21.704
class Lentisphaeria id.2250	rs17114848	G	A	0.152	0.109	15	0.032	4.05864e-06	0.002	22.07
class Lentisphaeria id.2250	rs2031282	A	G	0.122	0.17	13	0.027	4.38258e-06	0.001	20.488
class Lentisphaeria id.2250	rs2825714	A	G	-0.137	0.157	21	0.029	1.72211e-06	0.002	22.565
class Lentisphaeria id.2250	rs62570196	C	T	-0.216	0.069	9	0.044	1.07924e-06	0.002	24.189
class Lentisphaeria id.2250	rs72640280	A	G	0.22	0.054	1	0.049	5.18036e-06	0.001	20.511
class Lentisphaeria id.2250	rs77599476	A	G	0.23	0.066	20	0.048	1.86132e-06	0.002	22.999
class Melainabacteria id.1589	rs10148250	A	G	-0.086	0.544	14	0.019	8.67142e-06	0.001	19.863
class Melainabacteria id.1589	rs10738747	A	G	-0.081	0.504	9	0.018	9.95795e-06	0.001	19.511
class Melainabacteria id.1589	rs11150282	T	C	0.099	0.321	16	0.02	6.02893e-07	0.002	25.232
class Melainabacteria id.1589	rs113884518	T	C	-0.205	0.049	9	0.045	8.05675e-06	0.001	20.368
class Melainabacteria id.1589	rs28678345	T	C	0.215	0.047	17	0.047	6.69083e-06	0.001	20.815
class Melainabacteria id.1589	rs367480	A	G	0.084	0.573	11	0.019	8.19917e-06	0.001	20.32
class Melainabacteria id.1589	rs4129395	G	A	0.09	0.426	9	0.019	1.48057e-06	0.002	23.437
class Melainabacteria id.1589	rs789069	A	C	-0.104	0.172	18	0.023	6.84636e-06	0.001	19.528
class Melainabacteria id.1589	rs79790072	T	C	0.227	0.057	15	0.049	3.29011e-06	0.002	21.596
class Melainabacteria id.1589	rs9864379	T	C	-0.16	0.113	3	0.029	5.36056e-08	0.002	29.808
class Methanobacteria id.119	rs10202904	G	T	0.122	0.533	2	0.024	3.01432e-07	0.002	26.758
class Methanobacteria id.119	rs10424197	A	G	0.111	0.675	19	0.025	9.27897e-06	0.001	20.208
class Methanobacteria id.119	rs4257531	G	A	0.164	0.114	3	0.036	7.44338e-06	0.001	20.313
class Methanobacteria id.119	rs56131665	G	A	0.179	0.093	5	0.039	6.17988e-06	0.001	20.666
class Methanobacteria id.119	rs6508769	C	T	-0.154	0.835	19	0.034	8.22527e-06	0.001	19.854
class Methanobacteria id.119	rs6776814	T	C	-0.2	0.09	3	0.041	1.63061e-06	0.002	23.479
class Methanobacteria id.119	rs73068003	G	T	-0.158	0.122	7	0.035	8.44578e-06	0.001	20.203
class Methanobacteria id.119	rs73457410	A	G	0.215	0.067	13	0.044	1.40854e-06	0.002	24.313
class Methanobacteria id.119	rs75208022	C	T	-0.227	0.077	12	0.049	5.92107e-06	0.002	21.714
class Methanobacteria id.119	rs894996	C	A	0.217	0.072	4	0.045	1.87556e-06	0.002	23.346
class Mollicutes id.3920	rs10108398	G	A	0.077	0.291	8	0.015	1.09001e-06	0.002	24.956
class Mollicutes id.3920	rs11890098	A	G	0.074	0.256	2	0.015	9.56577e-07	0.002	23.547
class Mollicutes id.3920	rs12566890	T	G	-0.101	0.095	1	0.023	3.65098e-06	0.001	19.174
class Mollicutes id.3920	rs17214486	C	A	0.061	0.402	14	0.014	6.60861e-06	0.001	20.22
class Mollicutes id.3920	rs2464826	A	C	0.094	0.126	7	0.021	8.39499e-06	0.001	19.871
class Mollicutes id.3920	rs28537087	G	A	0.082	0.164	15	0.019	8.07402e-06	0.001	18.999
class Mollicutes id.3920	rs3768491	G	A	0.068	0.714	1	0.015	4.2335e-06	0.001	20.872
class Mollicutes id.3920	rs4885016	C	T	0.082	0.843	13	0.018	7.26993e-06	0.001	20.36
class Mollicutes id.3920	rs6043847	T	C	-0.115	0.07	20	0.025	4.55481e-06	0.001	21.372
class Mollicutes id.3920	rs72901605	T	C	-0.084	0.186	11	0.018	3.25792e-06	0.002	22.335
class Mollicutes id.3920	rs74603314	T	C	0.222	0.046	14	0.046	1.5569e-06	0.002	22.92
class Mollicutes id.3920	rs78169027	A	G	-0.108	0.108	11	0.024	5.87611e-06	0.001	20.821
class Negativicutes id.2164	rs1135612	G	A	0.053	0.245	7	0.012	9.26296e-06	0.001	19.758
class Negativicutes id.2164	rs13086907	G	A	0.063	0.2	3	0.013	1.95488e-06	0.002	22.528
class Negativicutes id.2164	rs1643968	T	C	-0.057	0.28	5	0.011	4.14601e-07	0.002	25.335
class Negativicutes id.2164	rs1649999	A	G	0.075	0.097	10	0.017	7.58124e-06	0.001	20.243
class Negativicutes id.2164	rs2834062	A	G	0.049	0.365	21	0.011	8.43918e-06	0.001	20.187
class Negativicutes id.2164	rs4463806	C	T	0.054	0.796	10	0.013	7.80657e-06	0.001	17.679
class Negativicutes id.2164	rs4722181	T	G	0.05	0.476	7	0.011	2.00111e-06	0.002	22.449
class Negativicutes id.2164	rs60274479	T	C	-0.066	0.223	16	0.013	1.1623e-06	0.002	24.179
class Negativicutes id.2164	rs61249479	A	C	0.078	0.088	9	0.017	2.95474e-06	0.001	21.233
class Negativicutes id.2164	rs71405394	G	A	-0.114	0.052	15	0.024	2.16631e-06	0.002	22.536
class Negativicutes id.2164	rs73232831	G	A	-0.152	0.064	4	0.031	1.87452e-06	0.002	23.239
class Negativicutes id.2164	rs9423647	G	A	0.048	0.515	10	0.011	6.06108e-06	0.001	20.625
class Verrucomicrobiae id.4029	rs117107102	A	G	0.205	0.045	18	0.043	2.91823e-06	0.002	22.49
class Verrucomicrobiae id.4029	rs11729256	T	C	0.075	0.239	4	0.015	6.73085e-07	0.002	24.924
class Verrucomicrobiae id.4029	rs12908520	G	A	0.062	0.456	15	0.013	2.17165e-06	0.002	22.337
class Verrucomicrobiae id.4029	rs2602429	T	C	-0.075	0.778	16	0.016	2.58297e-06	0.002	22.86
class Verrucomicrobiae id.4029	rs4242783	A	G	-0.069	0.713	10	0.015	2.63615e-06	0.002	21.778
class Verrucomicrobiae id.4029	rs4936098	G	A	-0.065	0.66	11	0.014	1.1222e-06	0.002	22.782
class Verrucomicrobiae id.4029	rs61779207	G	A	-0.076	0.178	1	0.017	6.7228e-06	0.001	20.429
class Verrucomicrobiae id.4029	rs74542928	T	C	0.112	0.079	4	0.024	1.63222e-06	0.002	22.505
class Verrucomicrobiae id.4029	rs9349825	A	G	-0.07	0.279	6	0.015	2.53688e-06	0.002	22.895
class Verrucomicrobiae id.4029	rs941682	G	A	-0.063	0.311	20	0.014	9.60993e-06	0.001	19.288
family Acidaminococcaceae id.2166	rs262812	T	C	-0.066	0.266	6	0.014	3.24908e-06	0.001	21.31
family Acidaminococcaceae id.2166	rs2933324	G	A	0.066	0.747	9	0.014	2.23676e-06	0.002	22.312
family Acidaminococcaceae id.2166	rs6589457	G	A	-0.166	0.945	11	0.035	2.3151e-06	0.002	22.53
family Acidaminococcaceae id.2166	rs6923842	T	C	-0.08	0.169	6	0.017	2.21304e-06	0.002	22.137
family Acidaminococcaceae id.2166	rs74540770	G	A	-0.109	0.065	3	0.024	7.0881e-06	0.001	20.018
family Acidaminococcaceae id.2166	rs78702810	T	C	-0.144	0.047	3	0.032	9.16474e-06	0.001	19.775
family Actinomycetaceae id.421	rs2889192	T	G	-0.089	0.793	9	0.02	3.64418e-06	0.001	20.711
family Actinomycetaceae id.421	rs34583783	G	T	0.124	0.102	6	0.026	5.47974e-06	0.002	21.927
family Actinomycetaceae id.421	rs35011108	A	G	0.242	0.064	6	0.05	1.82671e-06	0.002	23.038
family Actinomycetaceae id.421	rs4073240	G	A	0.075	0.383	6	0.016	6.05327e-06	0.001	20.602
family Actinomycetaceae id.421	rs58484246	T	C	0.076	0.326	15	0.017	6.12421e-06	0.001	20.294
family Alcaligenaceae id.2875	rs112135816	T	G	-0.078	0.147	9	0.017	5.27667e-06	0.001	20.408
family Alcaligenaceae id.2875	rs1153990	A	G	-0.059	0.221	5	0.013	5.96788e-06	0.001	20.947
family Alcaligenaceae id.2875	rs147968	C	T	0.049	0.441	16	0.011	9.12704e-06	0.001	19.683
family Alcaligenaceae id.2875	rs28480294	C	T	0.052	0.656	15	0.012	6.60602e-06	0.001	20.03
family Alcaligenaceae id.2875	rs4033856	T	C	-0.082	0.871	4	0.017	1.02903e-06	0.002	23.463
family Alcaligenaceae id.2875	rs62191117	A	G	0.068	0.206	2	0.013	2.75943e-07	0.002	26.217
family Alcaligenaceae id.2875	rs62395635	T	C	0.111	0.071	5	0.024	3.34696e-06	0.002	21.493
family Alcaligenaceae id.2875	rs6969323	A	C	-0.059	0.252	7	0.013	3.8858e-06	0.001	21.124
family Alcaligenaceae id.2875	rs74776516	T	G	-0.094	0.076	11	0.021	6.85046e-06	0.001	19.589
family Alcaligenaceae id.2875	rs7638039	T	C	0.06	0.233	3	0.013	2.70477e-06	0.002	22.291
family Alcaligenaceae id.2875	rs9537886	A	C	-0.057	0.523	13	0.011	2.35109e-07	0.002	26.6
family Alcaligenaceae id.2875	rs9964679	A	G	0.054	0.31	18	0.012	4.47384e-06	0.001	21.429
family Bacteroidaceae id.917	rs11585893	A	G	-0.074	0.148	1	0.015	1.79511e-06	0.002	25.172
family Bacteroidaceae id.917	rs1340391	T	C	-0.059	0.192	1	0.013	6.73008e-06	0.001	20.037
family Bacteroidaceae id.917	rs2023437	T	C	-0.078	0.124	14	0.017	5.01822e-06	0.002	21.777
family Bacteroidaceae id.917	rs66474973	G	T	0.081	0.115	20	0.016	6.80973e-07	0.002	24.4
family Bacteroidaceae id.917	rs66710942	T	C	-0.049	0.585	3	0.011	5.8626e-06	0.001	20.641
family Bacteroidaceae id.917	rs6795673	C	T	0.054	0.412	3	0.011	3.37909e-07	0.002	26.18
family Bacteroidaceae id.917	rs9507307	C	T	0.06	0.19	13	0.013	2.12711e-06	0.002	21.909
family Bacteroidales S24 7group id.11173	rs10872669	G	A	0.123	0.893	6	0.028	9.49008e-06	0.001	19.929
family Bacteroidales S24 7group id.11173	rs12748533	G	T	-0.082	0.297	1	0.017	2.59018e-06	0.002	22.602
family Bacteroidales S24 7group id.11173	rs17043785	T	C	-0.176	0.06	2	0.035	5.11835e-07	0.002	25.757
family Bacteroidales S24 7group id.11173	rs1850003	A	G	0.084	0.307	15	0.018	2.4053e-06	0.002	22.341
family Bacteroidales S24 7group id.11173	rs61508842	T	C	0.123	0.122	3	0.027	7.82781e-06	0.001	20.247
family Bacteroidales S24 7group id.11173	rs7217209	C	T	0.084	0.173	17	0.019	8.42946e-06	0.001	20.254
family Bacteroidales S24 7group id.11173	rs738193	T	C	0.085	0.355	22	0.017	3.82164e-07	0.002	26.096
family Bacteroidales S24 7group id.11173	rs78609301	A	G	-0.087	0.217	6	0.02	7.093e-06	0.001	19.626
family Bacteroidales S24 7group id.11173	rs941000	T	C	-0.085	0.592	7	0.016	3.15559e-07	0.002	27.079
family Bifidobacteriaceae id.433	rs10831953	G	A	0.054	0.333	11	0.012	9.94741e-06	0.001	18.867
family Bifidobacteriaceae id.433	rs13020688	G	A	0.058	0.353	2	0.012	1.57373e-06	0.002	22.884
family Bifidobacteriaceae id.433	rs182549	T	C	-0.117	0.509	2	0.013	5.94155e-20	0.006	85.36
family Bifidobacteriaceae id.433	rs4957061	T	C	0.057	0.465	5	0.012	1.1517e-06	0.002	23.758
family Bifidobacteriaceae id.433	rs540489	T	G	-0.063	0.234	17	0.014	5.36809e-06	0.001	20.954
family Bifidobacteriaceae id.433	rs55888705	A	G	0.054	0.387	4	0.012	8.66204e-06	0.001	19.809
family Bifidobacteriaceae id.433	rs6899771	A	G	-0.091	0.095	6	0.02	7.27998e-06	0.001	20.363
family Bifidobacteriaceae id.433	rs7174549	T	C	-0.055	0.644	15	0.012	6.86784e-06	0.001	19.587
family Bifidobacteriaceae id.433	rs73797465	T	G	-0.094	0.087	5	0.021	4.84953e-06	0.001	20.451
family Bifidobacteriaceae id.433	rs857444	C	T	0.055	0.361	6	0.012	3.8249e-06	0.001	21.072
family Clostridiaceae1 id.1869	rs10875374	T	C	0.054	0.552	1	0.012	8.09823e-06	0.001	20.194
family Clostridiaceae1 id.1869	rs12186080	G	A	0.075	0.161	3	0.016	5.33962e-06	0.001	21.209
family Clostridiaceae1 id.1869	rs12341505	G	A	0.081	0.111	9	0.018	4.54485e-06	0.001	20.624
family Clostridiaceae1 id.1869	rs2795528	G	A	-0.181	0.049	10	0.039	3.80627e-06	0.001	21.429
family Clostridiaceae1 id.1869	rs2817172	C	T	0.056	0.413	1	0.012	5.27024e-06	0.001	20.665
family Clostridiaceae1 id.1869	rs4723021	T	C	-0.106	0.058	7	0.024	7.42147e-06	0.001	19.328
family Clostridiaceae1 id.1869	rs550843	T	C	-0.073	0.149	6	0.017	7.0912e-06	0.001	19.04
family Clostridiaceae1 id.1869	rs56188186	A	G	0.097	0.076	16	0.022	8.24442e-06	0.001	19.801
family Clostridiaceae1 id.1869	rs62397761	A	G	0.062	0.286	6	0.014	9.07716e-06	0.001	20.44
family Clostridiaceae1 id.1869	rs881532	G	A	0.053	0.523	22	0.012	7.8966e-06	0.001	20.057
family Clostridiales vadin BB60 group id.11286	rs10517600	G	T	-0.063	0.464	4	0.014	6.82763e-06	0.001	20.238
family Clostridiales vadin BB60 group id.11286	rs10904722	C	T	-0.067	0.281	10	0.015	5.04836e-06	0.001	20.88
family Clostridiales vadin BB60 group id.11286	rs118104867	C	T	0.214	0.049	8	0.046	3.43598e-06	0.002	22.204
family Clostridiales vadin BB60 group id.11286	rs13409132	A	G	-0.165	0.045	2	0.035	4.3723e-06	0.002	22.062
family Clostridiales vadin BB60 group id.11286	rs17121075	G	A	0.077	0.168	14	0.017	7.91425e-06	0.001	19.945
family Clostridiales vadin BB60 group id.11286	rs2191834	T	G	-0.075	0.76	2	0.016	2.50196e-06	0.002	21.995
family Clostridiales vadin BB60 group id.11286	rs28691777	C	T	0.137	0.072	17	0.027	6.95697e-07	0.002	26.377
family Clostridiales vadin BB60 group id.11286	rs34088226	A	G	-0.118	0.071	5	0.027	7.66214e-06	0.001	19.143
family Clostridiales vadin BB60 group id.11286	rs55682560	C	T	-0.132	0.07	15	0.026	4.97038e-07	0.002	25.326
family Clostridiales vadin BB60 group id.11286	rs6588624	A	G	0.066	0.529	1	0.014	1.79287e-06	0.002	22.982
family Clostridiales vadin BB60 group id.11286	rs66714985	A	C	0.117	0.085	8	0.025	4.85333e-06	0.001	21.443
family Clostridiales vadin BB60 group id.11286	rs7226487	A	G	-0.064	0.476	18	0.014	3.58286e-06	0.002	21.534
family Clostridiales vadin BB60 group id.11286	rs7538034	T	G	-0.079	0.208	1	0.017	2.36706e-06	0.002	22.42
family Clostridiales vadin BB60 group id.11286	rs7725895	A	G	-0.116	0.09	5	0.024	3.94357e-06	0.002	23.377
family Clostridiales vadin BB60 group id.11286	rs989682	A	G	0.07	0.282	3	0.016	6.84715e-06	0.001	20.41
family Coriobacteriaceae id.811	rs11073596	G	T	-0.051	0.66	15	0.011	8.14442e-06	0.001	19.909
family Coriobacteriaceae id.811	rs11250875	T	C	0.061	0.209	10	0.013	4.82848e-06	0.002	21.523
family Coriobacteriaceae id.811	rs11656361	A	C	0.077	0.129	17	0.018	8.0201e-06	0.001	19.391
family Coriobacteriaceae id.811	rs12974142	G	A	0.079	0.108	19	0.018	8.51236e-06	0.001	19.862
family Coriobacteriaceae id.811	rs13307134	T	C	-0.057	0.764	7	0.013	7.79938e-06	0.001	20.069
family Coriobacteriaceae id.811	rs1397793	A	G	0.05	0.614	5	0.011	9.77372e-06	0.001	19.679
family Coriobacteriaceae id.811	rs1816223	G	A	0.059	0.789	12	0.013	4.84117e-06	0.001	20.649
family Coriobacteriaceae id.811	rs240104	T	C	-0.06	0.245	1	0.013	1.51604e-06	0.002	22.627
family Coriobacteriaceae id.811	rs2442778	A	G	0.116	0.954	3	0.026	9.02693e-06	0.001	20.269
family Coriobacteriaceae id.811	rs34739816	G	T	0.097	0.082	17	0.021	3.88356e-06	0.002	21.591
family Coriobacteriaceae id.811	rs67561917	A	G	-0.071	0.142	20	0.015	5.39126e-06	0.001	21.483
family Coriobacteriaceae id.811	rs719099	A	G	0.078	0.136	10	0.016	5.43313e-07	0.002	24.953
family Coriobacteriaceae id.811	rs8010111	A	G	0.103	0.935	14	0.023	6.8962e-06	0.001	20.325
family Defluviitaleaceae id.1924	rs112893842	T	C	0.111	0.097	9	0.023	2.7503e-06	0.002	22.683
family Defluviitaleaceae id.1924	rs1582238	C	T	-0.08	0.628	1	0.017	1.692e-06	0.002	23.039
family Defluviitaleaceae id.1924	rs17051335	C	T	-0.134	0.08	4	0.029	4.58121e-06	0.001	21.126
family Defluviitaleaceae id.1924	rs1908593	T	C	0.07	0.538	18	0.016	7.85905e-06	0.001	20.105
family Defluviitaleaceae id.1924	rs4344384	T	G	-0.071	0.526	10	0.016	5.86017e-06	0.001	20.61
family Defluviitaleaceae id.1924	rs4677103	A	G	0.098	0.171	3	0.02	9.42193e-07	0.002	24.594
family Defluviitaleaceae id.1924	rs540220	C	T	0.124	0.94	9	0.029	9.48135e-06	0.001	18.29
family Defluviitaleaceae id.1924	rs55658617	T	C	0.177	0.07	21	0.036	1.40608e-06	0.002	24.009
family Defluviitaleaceae id.1924	rs72731813	C	T	-0.15	0.082	4	0.029	2.75778e-07	0.002	26.044
family Defluviitaleaceae id.1924	rs9608282	T	G	0.139	0.066	22	0.03	4.60829e-06	0.002	21.551
family Defluviitaleaceae id.1924	rs9725395	A	G	-0.138	0.088	1	0.03	3.41374e-06	0.002	21.966
family Desulfovibrionaceae id.3169	rs112381107	C	T	0.211	0.048	9	0.046	2.81877e-06	0.001	21.406
family Desulfovibrionaceae id.3169	rs11599763	C	T	0.056	0.61	10	0.012	2.49701e-06	0.002	22.385
family Desulfovibrionaceae id.3169	rs17791387	A	G	-0.073	0.141	9	0.015	2.09677e-06	0.002	22.31
family Desulfovibrionaceae id.3169	rs2838334	G	A	0.057	0.323	21	0.012	3.82375e-06	0.001	21.154
family Desulfovibrionaceae id.3169	rs3935584	C	T	-0.053	0.496	2	0.012	6.78141e-06	0.001	20.632
family Desulfovibrionaceae id.3169	rs6058181	C	T	0.083	0.123	20	0.017	2.69911e-07	0.002	25.249
family Desulfovibrionaceae id.3169	rs72647048	T	C	-0.077	0.116	8	0.017	9.60882e-06	0.001	20.304
family Desulfovibrionaceae id.3169	rs9928243	C	A	-0.054	0.425	16	0.012	4.48477e-06	0.001	21.139
family Enterobacteriaceae id.3469	rs11026530	T	C	0.082	0.134	11	0.019	9.42692e-06	0.001	19.468
family Enterobacteriaceae id.3469	rs2374342	C	A	0.058	0.357	2	0.013	4.51617e-06	0.001	21.335
family Enterobacteriaceae id.3469	rs35673018	G	A	0.09	0.094	16	0.02	7.63115e-06	0.001	19.65
family Enterobacteriaceae id.3469	rs504442	T	G	0.084	0.139	18	0.019	5.17095e-06	0.001	19.725
family Enterobacteriaceae id.3469	rs62210023	A	G	0.061	0.352	20	0.013	3.13163e-06	0.002	21.739
family Enterobacteriaceae id.3469	rs78143293	A	G	-0.085	0.144	18	0.017	1.19564e-06	0.002	24.788
family Enterobacteriaceae id.3469	rs79757635	C	A	0.076	0.161	13	0.017	9.31859e-06	0.001	19.612
family Erysipelotrichaceae id.2149	rs1074800	G	A	-0.049	0.601	5	0.011	6.14582e-06	0.001	20.456
family Erysipelotrichaceae id.2149	rs10781552	C	T	-0.055	0.312	10	0.012	2.33115e-06	0.002	22.63
family Erysipelotrichaceae id.2149	rs17530232	A	G	0.103	0.077	13	0.022	2.79126e-06	0.001	21.039
family Erysipelotrichaceae id.2149	rs1884466	C	T	-0.048	0.451	1	0.011	9.52708e-06	0.001	19.757
family Erysipelotrichaceae id.2149	rs2300774	A	G	-0.052	0.592	3	0.011	8.95468e-07	0.002	24.09
family Erysipelotrichaceae id.2149	rs290833	T	G	-0.05	0.369	1	0.011	8.02897e-06	0.001	19.94
family Erysipelotrichaceae id.2149	rs35161940	T	C	-0.081	0.127	17	0.017	1.8451e-06	0.002	23.115
family Erysipelotrichaceae id.2149	rs4078432	T	C	0.061	0.819	14	0.013	4.23107e-06	0.001	20.72
family Erysipelotrichaceae id.2149	rs56970041	T	G	0.072	0.111	14	0.016	5.40344e-06	0.001	19.383
family Erysipelotrichaceae id.2149	rs62504403	C	T	0.068	0.236	8	0.013	1.12264e-07	0.002	28.367
family Erysipelotrichaceae id.2149	rs7234058	T	C	-0.095	0.097	18	0.019	9.12347e-07	0.002	23.74
family Erysipelotrichaceae id.2149	rs7826267	G	T	0.084	0.925	8	0.02	9.28453e-06	0.001	17.752
family Erysipelotrichaceae id.2149	rs8003149	C	T	0.054	0.282	14	0.012	4.08479e-06	0.001	21.245
family Family XI id.1936	rs10759623	C	T	-0.162	0.181	9	0.032	5.78309e-07	0.002	25.421
family Family XI id.1936	rs11547158	A	G	-0.178	0.12	7	0.037	2.70222e-06	0.002	22.692
family Family XI id.1936	rs17379710	T	C	-0.116	0.435	11	0.025	3.97109e-06	0.001	21.305
family Family XI id.1936	rs2155352	A	G	-0.151	0.229	11	0.03	6.63437e-07	0.002	24.791
family Family XI id.1936	rs2156611	T	C	-0.112	0.492	18	0.025	9.42671e-06	0.001	20.065
family Family XI id.1936	rs3733511	A	G	0.128	0.294	4	0.027	3.38556e-06	0.002	21.792
family Family XI id.1936	rs488164	G	T	-0.118	0.616	1	0.026	4.79789e-06	0.001	21.383
family Family XI id.1936	rs697771	A	G	-0.118	0.432	16	0.025	3.19374e-06	0.002	21.892
family Family XIII id.1957	rs10404377	A	C	0.05	0.578	19	0.011	6.99021e-06	0.001	20.308
family Family XIII id.1957	rs118170811	A	G	0.152	0.04	10	0.032	1.80356e-06	0.002	22.857
family Family XIII id.1957	rs12904405	A	G	-0.085	0.102	15	0.019	7.67414e-06	0.001	19.544
family Family XIII id.1957	rs1887048	G	A	0.058	0.224	1	0.013	9.65384e-06	0.001	20.024
family Family XIII id.1957	rs482905	G	T	0.06	0.25	1	0.013	3.72349e-06	0.002	22
family Family XIII id.1957	rs6501525	A	G	0.056	0.386	17	0.012	1.23726e-06	0.002	23.6
family Family XIII id.1957	rs66753613	G	A	0.065	0.205	1	0.014	8.08295e-06	0.001	20.373
family Family XIII id.1957	rs6797051	C	T	-0.081	0.117	3	0.017	4.89283e-06	0.002	22.118
family Family XIII id.1957	rs7514702	T	C	-0.066	0.177	1	0.014	3.91643e-06	0.002	21.928
family Lachnospiraceae id.1987	rs10402491	C	T	0.066	0.12	19	0.015	7.58351e-06	0.001	19.85
family Lachnospiraceae id.1987	rs11139361	C	T	-0.049	0.637	9	0.011	4.26265e-06	0.001	20.02
family Lachnospiraceae id.1987	rs112040820	A	G	0.055	0.27	17	0.012	2.41835e-06	0.002	22.029
family Lachnospiraceae id.1987	rs11841382	G	T	-0.072	0.074	13	0.017	9.57767e-06	0.001	16.91
family Lachnospiraceae id.1987	rs11979110	T	C	-0.05	0.447	7	0.011	1.81844e-06	0.002	22.727
family Lachnospiraceae id.1987	rs1205443	A	G	0.05	0.336	20	0.011	7.28836e-06	0.001	19.984
family Lachnospiraceae id.1987	rs12760724	A	C	-0.048	0.344	1	0.011	7.26742e-06	0.001	20.152
family Lachnospiraceae id.1987	rs13005175	G	A	-0.099	0.912	2	0.022	8.37067e-06	0.001	20.691
family Lachnospiraceae id.1987	rs146660815	T	C	-0.215	0.055	6	0.048	6.53236e-06	0.001	20.354
family Lachnospiraceae id.1987	rs2159863	A	G	-0.059	0.198	4	0.013	3.69556e-06	0.001	20.703
family Lachnospiraceae id.1987	rs2910921	C	T	-0.16	0.955	5	0.036	8.41977e-06	0.001	20.011
family Lachnospiraceae id.1987	rs3127230	C	T	-0.05	0.334	10	0.011	6.20326e-06	0.001	20.138
family Lachnospiraceae id.1987	rs35524804	T	C	-0.061	0.267	9	0.013	2.44997e-06	0.002	23.533
family Lachnospiraceae id.1987	rs7359994	C	T	0.05	0.668	19	0.011	5.35895e-06	0.001	20.006
family Lachnospiraceae id.1987	rs79086868	T	C	0.078	0.109	9	0.016	3.01426e-06	0.002	22.299
family Lachnospiraceae id.1987	rs959845	T	C	0.049	0.555	4	0.011	5.16952e-06	0.001	20.968
family Lachnospiraceae id.1987	rs9929145	G	A	-0.126	0.062	16	0.025	2.83596e-07	0.002	26.278
family Lactobacillaceae id.1836	rs11674854	C	T	-0.083	0.427	2	0.018	2.59543e-06	0.002	22.435
family Lactobacillaceae id.1836	rs1530559	G	A	0.077	0.568	2	0.018	9.6525e-06	0.001	19.06
family Lactobacillaceae id.1836	rs16861661	G	A	-0.193	0.05	1	0.038	2.70128e-07	0.002	25.965
family Lactobacillaceae id.1836	rs62314653	C	A	0.177	0.063	4	0.039	6.59189e-06	0.001	20.376
family Lactobacillaceae id.1836	rs74599091	A	G	0.192	0.035	1	0.043	7.6952e-06	0.001	20.32
family Lactobacillaceae id.1836	rs768253	T	G	-0.079	0.391	8	0.017	3.60761e-06	0.002	21.567
family Lactobacillaceae id.1836	rs921925	A	C	0.1	0.262	19	0.02	5.77192e-07	0.002	24.552
family Lactobacillaceae id.1836	rs9345899	A	G	-0.124	0.131	6	0.028	9.44583e-06	0.001	19.771
family Methanobacteriaceae id.121	rs10202904	G	T	0.122	0.533	2	0.024	3.01432e-07	0.002	26.758
family Methanobacteriaceae id.121	rs10424197	A	G	0.111	0.675	19	0.025	9.27897e-06	0.001	20.208
family Methanobacteriaceae id.121	rs4257531	G	A	0.164	0.114	3	0.036	7.44338e-06	0.001	20.313
family Methanobacteriaceae id.121	rs56131665	G	A	0.179	0.093	5	0.039	6.17988e-06	0.001	20.666
family Methanobacteriaceae id.121	rs6508769	C	T	-0.154	0.835	19	0.034	8.22527e-06	0.001	19.854
family Methanobacteriaceae id.121	rs6776814	T	C	-0.2	0.09	3	0.041	1.63061e-06	0.002	23.479
family Methanobacteriaceae id.121	rs73068003	G	T	-0.158	0.122	7	0.035	8.44578e-06	0.001	20.203
family Methanobacteriaceae id.121	rs73457410	A	G	0.215	0.067	13	0.044	1.40854e-06	0.002	24.313
family Methanobacteriaceae id.121	rs75208022	C	T	-0.227	0.077	12	0.049	5.92107e-06	0.002	21.714
family Methanobacteriaceae id.121	rs894996	C	A	0.217	0.072	4	0.045	1.87556e-06	0.002	23.346
family Oxalobacteraceae id.2966	rs111966731	T	C	0.204	0.072	15	0.045	4.56321e-06	0.001	20.949
family Oxalobacteraceae id.2966	rs11246212	C	T	-0.136	0.875	11	0.029	4.50837e-06	0.002	21.742
family Oxalobacteraceae id.2966	rs12002250	A	C	0.196	0.06	9	0.045	5.53197e-06	0.001	19.406
family Oxalobacteraceae id.2966	rs1569853	T	C	-0.14	0.138	6	0.028	7.45178e-07	0.002	24.71
family Oxalobacteraceae id.2966	rs17138946	G	T	-0.189	0.047	16	0.043	8.09003e-06	0.001	19.385
family Oxalobacteraceae id.2966	rs36057338	G	T	0.182	0.076	4	0.04	6.25792e-06	0.001	20.74
family Oxalobacteraceae id.2966	rs4428215	G	A	0.126	0.26	3	0.023	4.87933e-08	0.002	29.808
family Oxalobacteraceae id.2966	rs561239	A	G	0.106	0.282	12	0.024	7.19383e-06	0.001	19.861
family Oxalobacteraceae id.2966	rs6000536	C	T	-0.118	0.211	22	0.024	7.3872e-07	0.002	24.055
family Oxalobacteraceae id.2966	rs62435498	C	A	0.182	0.065	7	0.04	7.4583e-06	0.001	20.528
family Oxalobacteraceae id.2966	rs736744	T	C	-0.106	0.585	9	0.02	1.49417e-07	0.002	27.717
family Oxalobacteraceae id.2966	rs7993559	A	C	-0.092	0.538	13	0.02	5.03733e-06	0.001	20.972
family Oxalobacteraceae id.2966	rs80330081	A	C	-0.188	0.066	4	0.042	6.64003e-06	0.001	19.594
family Oxalobacteraceae id.2966	rs934049	G	A	0.11	0.228	2	0.024	4.21143e-06	0.001	21.149
family Pasteurellaceae id.3689	rs10965428	C	A	-0.12	0.08	9	0.026	4.29151e-06	0.002	21.558
family Pasteurellaceae id.3689	rs111582866	G	A	-0.114	0.101	16	0.026	7.06627e-06	0.001	19.75
family Pasteurellaceae id.3689	rs12050685	A	G	-0.067	0.36	15	0.015	9.18523e-06	0.001	19.382
family Pasteurellaceae id.3689	rs16970009	A	G	0.187	0.044	17	0.043	7.31526e-06	0.001	19.025
family Pasteurellaceae id.3689	rs35510	A	G	0.123	0.079	12	0.026	4.01578e-06	0.001	21.453
family Pasteurellaceae id.3689	rs4822728	T	C	0.069	0.437	22	0.015	4.71846e-06	0.001	21.153
family Pasteurellaceae id.3689	rs6972479	A	G	-0.078	0.243	7	0.018	7.74819e-06	0.001	19.875
family Pasteurellaceae id.3689	rs72756943	G	A	0.14	0.086	5	0.03	3.3522e-06	0.001	21.305
family Pasteurellaceae id.3689	rs73139353	A	C	-0.223	0.065	3	0.048	8.71325e-06	0.001	21.089
family Pasteurellaceae id.3689	rs76022354	C	T	0.243	0.033	10	0.05	1.82856e-06	0.002	23.557
family Pasteurellaceae id.3689	rs78909003	T	C	-0.241	0.05	9	0.05	2.04894e-06	0.002	23.412
family Pasteurellaceae id.3689	rs9382510	C	T	-0.088	0.246	6	0.017	2.476e-07	0.002	26.917
family Pasteurellaceae id.3689	rs9895850	T	C	-0.176	0.05	17	0.041	9.0826e-06	0.001	18.494
family Pasteurellaceae id.3689	rs9938097	C	T	0.071	0.633	16	0.016	8.22602e-06	0.001	20.206
family Peptococcaceae id.2024	rs117452796	A	G	-0.258	0.068	9	0.055	3.15297e-06	0.002	22.033
family Peptococcaceae id.2024	rs12144792	C	T	0.064	0.359	1	0.014	5.82237e-06	0.001	20.785
family Peptococcaceae id.2024	rs12634826	T	G	-0.074	0.295	3	0.015	1.01109e-06	0.002	24.028
family Peptococcaceae id.2024	rs12992764	T	G	0.068	0.403	2	0.014	1.46157e-06	0.002	23.499
family Peptococcaceae id.2024	rs150600492	A	C	0.136	0.063	10	0.029	2.31308e-06	0.002	21.954
family Peptococcaceae id.2024	rs35703006	G	T	0.081	0.216	8	0.016	4.94778e-07	0.002	24.445
family Peptococcaceae id.2024	rs4990837	G	A	-0.091	0.826	8	0.019	1.74193e-06	0.002	23.987
family Peptococcaceae id.2024	rs75430375	C	T	-0.148	0.065	5	0.032	3.40847e-06	0.002	21.709
family Peptococcaceae id.2024	rs75898026	A	G	-0.082	0.183	13	0.017	2.02209e-06	0.002	22.42
family Peptostreptococcaceae id.2042	rs10805326	A	G	-0.057	0.722	4	0.012	4.03395e-06	0.001	21.303
family Peptostreptococcaceae id.2042	rs117020988	C	T	0.182	0.064	7	0.037	1.02795e-06	0.002	24.025
family Peptostreptococcaceae id.2042	rs12377846	C	A	-0.252	0.049	9	0.051	7.26256e-07	0.002	24.257
family Peptostreptococcaceae id.2042	rs12986312	T	G	0.057	0.322	19	0.013	5.76713e-06	0.001	20.61
family Peptostreptococcaceae id.2042	rs1467258	G	A	0.073	0.167	17	0.016	7.89805e-06	0.001	19.993
family Peptostreptococcaceae id.2042	rs1520207	T	C	-0.053	0.563	3	0.011	3.16548e-06	0.002	21.839
family Peptostreptococcaceae id.2042	rs4692811	C	T	0.064	0.264	4	0.013	4.21124e-07	0.002	25.592
family Peptostreptococcaceae id.2042	rs59865771	C	T	-0.057	0.281	16	0.013	7.69024e-06	0.001	20.346
family Peptostreptococcaceae id.2042	rs59987323	C	T	-0.054	0.427	22	0.011	2.70085e-06	0.002	22.026
family Peptostreptococcaceae id.2042	rs61841503	G	A	0.092	0.137	10	0.016	9.80122e-09	0.002	32.49
family Peptostreptococcaceae id.2042	rs6721459	G	A	-0.051	0.439	2	0.011	5.07762e-06	0.001	20.727
family Peptostreptococcaceae id.2042	rs76982728	T	C	0.124	0.039	7	0.027	3.24056e-06	0.002	21.649
family Peptostreptococcaceae id.2042	rs77540684	T	G	0.107	0.052	10	0.025	8.13711e-06	0.001	18.875
family Peptostreptococcaceae id.2042	rs9573937	A	G	-0.069	0.177	13	0.014	1.70589e-06	0.002	23.556
family Porphyromonadaceae id.943	rs10762312	A	G	0.052	0.739	10	0.012	8.70362e-06	0.001	19.424
family Porphyromonadaceae id.943	rs17065783	A	G	-0.059	0.224	3	0.012	1.79349e-06	0.002	23.4
family Porphyromonadaceae id.943	rs1980561	A	G	-0.049	0.386	14	0.011	8.9454e-06	0.001	19.716
family Porphyromonadaceae id.943	rs35233670	T	C	-0.047	0.441	17	0.011	7.90988e-06	0.001	19.95
family Porphyromonadaceae id.943	rs35961441	A	C	0.092	0.074	1	0.021	8.37394e-06	0.001	19.49
family Porphyromonadaceae id.943	rs6953849	A	G	0.072	0.147	7	0.015	2.44478e-06	0.002	22.699
family Porphyromonadaceae id.943	rs7330827	T	C	-0.104	0.076	13	0.024	8.04896e-06	0.001	19.138
family Porphyromonadaceae id.943	rs864093	A	C	-0.053	0.257	4	0.012	9.59798e-06	0.001	20.185
family Prevotellaceae id.960	rs12057990	C	T	0.059	0.241	1	0.013	8.9747e-06	0.001	19.886
family Prevotellaceae id.960	rs12118202	T	C	-0.075	0.19	1	0.015	5.5423e-07	0.002	26.071
family Prevotellaceae id.960	rs13069367	A	C	-0.054	0.355	3	0.012	7.39486e-06	0.001	20.336
family Prevotellaceae id.960	rs148376875	T	G	0.085	0.12	3	0.018	2.08027e-06	0.002	22.249
family Prevotellaceae id.960	rs2206482	T	G	-0.057	0.442	20	0.012	1.30377e-06	0.002	23.461
family Prevotellaceae id.960	rs2278540	G	A	0.055	0.326	3	0.012	8.43587e-06	0.001	20.215
family Prevotellaceae id.960	rs3758087	C	T	-0.056	0.708	8	0.012	8.60578e-06	0.001	20.483
family Prevotellaceae id.960	rs3860225	A	G	0.084	0.138	1	0.017	5.4968e-07	0.002	24.977
family Prevotellaceae id.960	rs4493272	T	C	-0.06	0.471	2	0.012	3.02315e-07	0.002	26.271
family Prevotellaceae id.960	rs4685827	T	C	-0.068	0.224	3	0.015	2.77192e-06	0.002	21.837
family Prevotellaceae id.960	rs7252711	G	A	0.074	0.873	19	0.016	5.56583e-06	0.001	20.931
family Prevotellaceae id.960	rs7975087	C	A	-0.06	0.229	12	0.014	7.59451e-06	0.001	19.713
family Prevotellaceae id.960	rs912860	A	G	0.229	0.973	14	0.048	9.29929e-07	0.002	22.473
family Prevotellaceae id.960	rs9586501	G	A	0.059	0.314	13	0.013	2.58988e-06	0.002	21.663
family Prevotellaceae id.960	rs9958960	G	A	-0.091	0.165	18	0.017	1.06324e-07	0.002	27.762
family Rhodospirillaceae id.2717	rs1035406	G	A	-0.114	0.099	5	0.025	5.84454e-06	0.001	20.482
family Rhodospirillaceae id.2717	rs11591293	G	T	0.074	0.42	10	0.016	2.67147e-06	0.002	21.92
family Rhodospirillaceae id.2717	rs1549633	A	C	0.1	0.156	5	0.022	4.70392e-06	0.001	20.888
family Rhodospirillaceae id.2717	rs1923415	A	G	-0.1	0.137	6	0.023	9.63696e-06	0.001	19.319
family Rhodospirillaceae id.2717	rs3754624	C	T	0.097	0.162	2	0.02	1.71479e-06	0.002	23.572
family Rhodospirillaceae id.2717	rs4278423	T	C	0.108	0.106	10	0.024	3.12018e-06	0.001	20.806
family Rhodospirillaceae id.2717	rs55876211	C	T	-0.091	0.172	3	0.02	2.86682e-06	0.002	21.554
family Rhodospirillaceae id.2717	rs6679026	T	C	0.112	0.107	1	0.025	9.94672e-06	0.001	19.888
family Rhodospirillaceae id.2717	rs7001029	C	T	0.117	0.093	8	0.026	5.34749e-06	0.001	20.168
family Rhodospirillaceae id.2717	rs72714493	A	G	0.082	0.216	1	0.018	7.3492e-06	0.001	20.412
family Rhodospirillaceae id.2717	rs74354280	C	T	-0.091	0.153	4	0.02	6.67298e-06	0.001	19.802
family Rhodospirillaceae id.2717	rs76784716	A	G	0.136	0.072	2	0.029	1.48988e-06	0.002	22.662
family Rhodospirillaceae id.2717	rs9813022	A	G	-0.084	0.302	3	0.016	2.53122e-07	0.002	26.518
family Rikenellaceae id.967	rs10217435	C	T	-0.088	0.088	9	0.02	6.50759e-06	0.001	20.019
family Rikenellaceae id.967	rs10832801	A	C	-0.053	0.267	11	0.012	7.50412e-06	0.001	19.003
family Rikenellaceae id.967	rs1939881	G	A	-0.106	0.058	11	0.021	5.64378e-07	0.002	26.215
family Rikenellaceae id.967	rs2447496	A	G	0.055	0.717	8	0.012	6.08611e-06	0.001	20.294
family Rikenellaceae id.967	rs2833282	G	A	0.071	0.128	21	0.016	4.31102e-06	0.001	20.523
family Rikenellaceae id.967	rs35909684	A	C	-0.085	0.078	8	0.019	7.09823e-06	0.001	19.699
family Rikenellaceae id.967	rs36021379	A	G	-0.066	0.134	21	0.014	7.19515e-06	0.001	20.493
family Rikenellaceae id.967	rs4264350	T	C	-0.053	0.394	15	0.011	1.34831e-06	0.002	23.51
family Rikenellaceae id.967	rs59663348	G	A	0.057	0.195	18	0.013	6.12238e-06	0.001	20.841
family Rikenellaceae id.967	rs62532512	A	C	0.05	0.517	9	0.011	2.76427e-06	0.002	22.042
family Rikenellaceae id.967	rs6744030	C	T	0.07	0.138	2	0.016	9.31515e-06	0.001	19.666
family Rikenellaceae id.967	rs67705352	T	G	-0.055	0.374	1	0.011	6.57552e-07	0.002	24.727
family Rikenellaceae id.967	rs6837275	A	G	0.057	0.254	4	0.012	1.447e-06	0.002	23.019
family Rikenellaceae id.967	rs7242694	C	T	-0.062	0.181	18	0.013	5.80711e-06	0.001	21.036
family Rikenellaceae id.967	rs77885767	C	T	-0.156	0.048	14	0.034	2.84695e-06	0.002	21.549
family Rikenellaceae id.967	rs9389714	C	T	-0.064	0.179	6	0.014	8.79063e-06	0.001	19.715
family Rikenellaceae id.967	rs9578457	G	A	-0.141	0.057	13	0.032	3.99448e-06	0.001	20.061
family Rikenellaceae id.967	rs9603208	G	T	0.082	0.103	13	0.016	1.91801e-07	0.002	26.471
family Ruminococcaceae id.2050	rs10093275	T	C	-0.053	0.718	8	0.012	5.35229e-06	0.001	20.957
family Ruminococcaceae id.2050	rs10166469	C	T	0.053	0.724	2	0.012	8.52158e-06	0.001	19.684
family Ruminococcaceae id.2050	rs1158100	G	A	0.049	0.645	8	0.011	8.60855e-06	0.001	19.933
family Ruminococcaceae id.2050	rs1612733	T	C	0.109	0.06	1	0.024	4.22435e-06	0.001	20.859
family Ruminococcaceae id.2050	rs17376049	T	C	0.085	0.108	1	0.017	7.29625e-07	0.002	24.302
family Ruminococcaceae id.2050	rs2113833	C	T	-0.169	0.958	2	0.036	1.14464e-06	0.002	22.698
family Ruminococcaceae id.2050	rs3009418	A	C	-0.093	0.922	1	0.021	8.6902e-06	0.001	19.486
family Ruminococcaceae id.2050	rs55793120	T	C	0.138	0.051	12	0.027	1.44338e-07	0.002	26.966
family Ruminococcaceae id.2050	rs56199908	T	C	-0.199	0.054	9	0.041	1.66414e-06	0.002	23.581
family Ruminococcaceae id.2050	rs76724913	T	G	0.09	0.077	1	0.02	9.60484e-06	0.001	19.679
family Streptococcaceae id.1850	rs10028567	C	T	-0.093	0.082	4	0.019	3.72495e-06	0.002	24.076
family Streptococcaceae id.1850	rs11110281	T	C	-0.131	0.068	12	0.023	1.40136e-08	0.002	33.383
family Streptococcaceae id.1850	rs16950051	A	G	0.107	0.059	12	0.024	5.33814e-06	0.001	20.388
family Streptococcaceae id.1850	rs2370083	G	T	-0.084	0.089	14	0.018	4.25667e-06	0.001	20.859
family Streptococcaceae id.1850	rs2952251	G	A	0.064	0.748	8	0.013	3.72237e-07	0.002	25.527
family Streptococcaceae id.1850	rs35344081	G	A	0.061	0.241	16	0.013	2.63846e-06	0.002	22.068
family Streptococcaceae id.1850	rs4968759	A	G	-0.054	0.426	17	0.011	8.91887e-07	0.002	23.902
family Streptococcaceae id.1850	rs57646748	G	A	-0.088	0.068	4	0.02	7.88352e-06	0.001	19.609
family Streptococcaceae id.1850	rs6806351	T	C	-0.062	0.209	3	0.014	6.93793e-06	0.001	20.805
family Streptococcaceae id.1850	rs72739637	A	G	0.093	0.106	15	0.019	1.82163e-06	0.002	23.352
family Streptococcaceae id.1850	rs77968078	G	A	-0.099	0.057	1	0.022	7.93341e-06	0.001	19.512
family Streptococcaceae id.1850	rs7916711	A	G	0.096	0.065	10	0.022	6.32732e-06	0.001	19.836
family Streptococcaceae id.1850	rs957755	T	G	-0.064	0.191	7	0.014	7.41515e-06	0.001	20.265
family Streptococcaceae id.1850	rs9903102	C	A	-0.069	0.164	17	0.015	4.91802e-06	0.001	20.223
unknown family id.1000001214	rs11150282	T	C	0.098	0.321	16	0.02	7.36055e-07	0.002	24.83
unknown family id.1000001214	rs113884518	T	C	-0.206	0.049	9	0.046	7.7398e-06	0.001	20.443
unknown family id.1000001214	rs28678345	T	C	0.213	0.047	17	0.047	8.05954e-06	0.001	20.431
unknown family id.1000001214	rs367480	A	G	0.084	0.573	11	0.019	7.52419e-06	0.001	20.484
unknown family id.1000001214	rs4129395	G	A	0.09	0.426	9	0.019	1.21742e-06	0.002	23.823
unknown family id.1000001214	rs789069	A	C	-0.104	0.172	18	0.023	6.5001e-06	0.001	19.722
unknown family id.1000001214	rs79790072	T	C	0.226	0.057	15	0.049	3.5381e-06	0.001	21.463
unknown family id.1000001214	rs8028558	A	G	0.083	0.405	15	0.019	9.78228e-06	0.001	19.6
unknown family id.1000001214	rs9864379	T	C	-0.161	0.113	3	0.029	4.65876e-08	0.002	30.061
unknown family id.1000005471	rs11779863	G	A	-0.077	0.207	8	0.017	6.68852e-06	0.001	20.143
unknown family id.1000005471	rs12566890	T	G	-0.103	0.095	1	0.024	8.11204e-06	0.001	18.194
unknown family id.1000005471	rs13100746	C	T	0.064	0.41	3	0.014	7.28853e-06	0.001	20.052
unknown family id.1000005471	rs17235252	T	C	-0.122	0.094	7	0.026	2.15879e-06	0.002	22.804
unknown family id.1000005471	rs3932485	C	T	0.063	0.428	3	0.014	9.92865e-06	0.001	19.548
unknown family id.1000005471	rs515984	C	T	0.088	0.826	10	0.019	6.61363e-06	0.001	21.075
unknown family id.1000005471	rs638542	A	G	0.071	0.714	1	0.016	5.17285e-06	0.001	20.201
unknown family id.1000005471	rs74603314	T	C	0.231	0.046	14	0.049	2.27641e-06	0.002	22.204
unknown family id.1000005471	rs76373661	G	A	0.091	0.113	3	0.02	5.15941e-06	0.001	20.016
unknown family id.1000005471	rs7706512	A	G	-0.066	0.496	5	0.014	2.27206e-06	0.002	22.368
unknown family id.1000005471	rs7801843	A	G	-0.087	0.129	7	0.019	9.46891e-06	0.001	19.98
unknown family id.1000005471	rs7853673	A	G	0.062	0.486	9	0.014	6.73256e-06	0.001	19.936
unknown family id.1000005471	rs949341	A	G	-0.066	0.68	11	0.015	7.73286e-06	0.001	19.89
unknown family id.1000006161	rs11251024	G	A	0.104	0.33	10	0.021	6.62796e-07	0.002	25.401
unknown family id.1000006161	rs11606187	A	G	-0.155	0.107	11	0.033	3.30583e-06	0.002	22.429
unknown family id.1000006161	rs13385922	T	C	0.093	0.406	2	0.02	3.96826e-06	0.001	21.308
unknown family id.1000006161	rs166849	A	G	-0.091	0.61	2	0.02	7.73891e-06	0.001	20.291
unknown family id.1000006161	rs2172426	T	C	0.102	0.553	8	0.02	3.17424e-07	0.002	26.344
unknown family id.1000006161	rs267959	G	A	-0.099	0.657	5	0.021	2.61993e-06	0.002	22.228
unknown family id.1000006161	rs4383094	C	T	-0.149	0.904	15	0.032	4.28134e-06	0.002	21.643
unknown family id.1000006161	rs60775321	T	C	-0.096	0.301	15	0.021	7.10461e-06	0.001	20.253
unknown family id.1000006161	rs72671304	T	C	0.172	0.07	14	0.037	3.79577e-06	0.002	21.685
unknown family id.1000006161	rs7911787	G	T	-0.223	0.066	10	0.047	3.38821e-06	0.002	22.501
unknown family id.1000006161	rs8126061	T	C	-0.159	0.095	20	0.035	7.36326e-06	0.001	20.447
unknown family id.1000006161	rs9542068	T	C	0.099	0.321	13	0.022	6.52334e-06	0.001	20.622
family Veillonellaceae id.2172	rs111810795	C	T	-0.087	0.107	14	0.018	1.72926e-06	0.002	23.056
family Veillonellaceae id.2172	rs114889439	A	G	-0.254	0.053	13	0.054	6.19028e-06	0.002	22.157
family Veillonellaceae id.2172	rs11700976	C	A	0.05	0.45	21	0.011	9.2538e-06	0.001	19.573
family Veillonellaceae id.2172	rs12186441	G	A	0.208	0.037	5	0.045	4.52856e-06	0.001	21.007
family Veillonellaceae id.2172	rs12668619	A	G	0.055	0.355	7	0.012	2.57365e-06	0.002	22.09
family Veillonellaceae id.2172	rs12741784	C	T	-0.062	0.336	1	0.012	1.28493e-07	0.002	27.147
family Veillonellaceae id.2172	rs1442060	A	G	0.051	0.506	4	0.011	4.50671e-06	0.001	21.014
family Veillonellaceae id.2172	rs1693340	T	C	0.082	0.126	18	0.018	9.25273e-06	0.001	20.144
family Veillonellaceae id.2172	rs2175069	G	A	0.053	0.614	4	0.011	4.63554e-06	0.001	21.019
family Veillonellaceae id.2172	rs2561116	T	G	-0.084	0.113	5	0.019	7.88515e-06	0.001	19.958
family Veillonellaceae id.2172	rs2585520	G	T	-0.09	0.083	13	0.02	5.26926e-06	0.001	20.384
family Veillonellaceae id.2172	rs4263802	A	G	-0.051	0.616	8	0.011	7.45006e-06	0.001	19.647
family Veillonellaceae id.2172	rs4461038	G	A	0.055	0.694	15	0.012	3.73474e-06	0.002	21.576
family Veillonellaceae id.2172	rs4797169	T	C	0.059	0.251	18	0.013	4.49345e-06	0.001	20.988
family Veillonellaceae id.2172	rs61264131	A	C	0.202	0.05	6	0.046	6.74544e-06	0.001	18.987
family Veillonellaceae id.2172	rs6692542	G	A	-0.053	0.627	1	0.012	8.67981e-06	0.001	20.419
family Veillonellaceae id.2172	rs6909981	C	T	-0.064	0.202	6	0.014	5.47621e-06	0.001	20.295
family Veillonellaceae id.2172	rs79535861	A	C	0.101	0.089	13	0.021	1.57688e-06	0.002	23.643
family Veillonellaceae id.2172	rs9345168	A	C	-0.051	0.534	6	0.011	8.48887e-06	0.001	20.205
family Verrucomicrobiaceae id.4036	rs117107102	A	G	0.205	0.045	18	0.043	2.91823e-06	0.002	22.49
family Verrucomicrobiaceae id.4036	rs11729256	T	C	0.075	0.239	4	0.015	6.73085e-07	0.002	24.924
family Verrucomicrobiaceae id.4036	rs12908520	G	A	0.062	0.456	15	0.013	2.15139e-06	0.002	22.35
family Verrucomicrobiaceae id.4036	rs2602429	T	C	-0.075	0.778	16	0.016	2.69942e-06	0.002	22.778
family Verrucomicrobiaceae id.4036	rs4242783	A	G	-0.069	0.713	10	0.015	2.75442e-06	0.002	21.696
family Verrucomicrobiaceae id.4036	rs4936098	G	A	-0.065	0.66	11	0.014	1.1293e-06	0.002	22.772
family Verrucomicrobiaceae id.4036	rs61779207	G	A	-0.076	0.178	1	0.017	6.63025e-06	0.001	20.456
family Verrucomicrobiaceae id.4036	rs74542928	T	C	0.112	0.079	4	0.024	1.64611e-06	0.002	22.489
family Verrucomicrobiaceae id.4036	rs9349825	A	G	-0.07	0.279	6	0.015	2.51287e-06	0.002	22.916
family Verrucomicrobiaceae id.4036	rs941682	G	A	-0.063	0.311	20	0.014	9.5812e-06	0.001	19.293
family Victivallaceae id.2255	rs11764871	G	T	0.127	0.251	7	0.026	7.4929e-07	0.002	24.538
family Victivallaceae id.2255	rs2944282	T	C	-0.124	0.3	7	0.026	1.56603e-06	0.002	23.346
family Victivallaceae id.2255	rs34962571	A	C	-0.187	0.083	12	0.042	6.24827e-06	0.001	19.96
family Victivallaceae id.2255	rs4396289	C	T	-0.153	0.16	11	0.029	1.53784e-07	0.002	28.086
family Victivallaceae id.2255	rs61702987	T	C	0.146	0.175	2	0.03	3.07921e-06	0.002	23.518
family Victivallaceae id.2255	rs62570196	C	T	-0.246	0.069	9	0.048	2.69855e-07	0.002	25.95
family Victivallaceae id.2255	rs6545794	A	G	-0.198	0.089	2	0.041	5.97008e-07	0.002	23.212
family Victivallaceae id.2255	rs67832247	C	T	-0.123	0.269	2	0.027	3.23802e-06	0.001	21.437
family Victivallaceae id.2255	rs7077363	G	A	0.149	0.164	10	0.032	2.83374e-06	0.002	21.884
family Victivallaceae id.2255	rs7314815	G	A	0.101	0.503	12	0.023	6.40088e-06	0.001	20.076
family Victivallaceae id.2255	rs7627405	C	T	-0.134	0.167	3	0.03	8.19426e-06	0.001	19.807
genus Actinomyces id.423	rs2715439	T	C	-0.075	0.546	15	0.016	6.27004e-06	0.001	20.52
genus Actinomyces id.423	rs34583783	G	T	0.127	0.102	6	0.027	4.48528e-06	0.002	22.234
genus Actinomyces id.423	rs35011108	A	G	0.233	0.064	6	0.051	6.33826e-06	0.001	20.638
genus Actinomyces id.423	rs4073240	G	A	0.075	0.383	6	0.017	7.94273e-06	0.001	20.061
genus Actinomyces id.423	rs4146653	G	A	0.099	0.197	10	0.021	4.49645e-06	0.001	21.156
genus Actinomyces id.423	rs71315246	A	G	-0.097	0.143	3	0.022	9.82969e-06	0.001	19.563
genus Actinomyces id.423	rs7915461	C	T	-0.188	0.942	10	0.04	5.91984e-06	0.002	21.851
genus Adlercreutzia id.812	rs11604400	C	T	-0.103	0.115	11	0.023	9.74473e-06	0.001	19.058
genus Adlercreutzia id.812	rs13231526	C	A	0.143	0.064	7	0.031	4.8136e-06	0.001	21.121
genus Adlercreutzia id.812	rs2717140	C	T	-0.119	0.111	18	0.025	2.04593e-06	0.002	22.545
genus Adlercreutzia id.812	rs55719207	G	A	-0.07	0.418	3	0.016	9.60506e-06	0.001	19.574
genus Adlercreutzia id.812	rs6664405	T	C	-0.095	0.144	1	0.021	5.2342e-06	0.001	20.448
genus Adlercreutzia id.812	rs7680684	T	C	0.083	0.675	4	0.017	9.769e-07	0.002	24.367
genus Adlercreutzia id.812	rs9490822	C	T	-0.073	0.447	6	0.016	2.54419e-06	0.002	22.226
genus Adlercreutzia id.812	rs9915817	C	T	-0.075	0.671	17	0.017	8.21675e-06	0.001	19.808
genus Akkermansia id.4037	rs117107102	A	G	0.204	0.045	18	0.043	3.01141e-06	0.002	22.424
genus Akkermansia id.4037	rs11729256	T	C	0.075	0.239	4	0.015	6.58385e-07	0.002	24.967
genus Akkermansia id.4037	rs12908520	G	A	0.062	0.456	15	0.013	2.2648e-06	0.002	22.248
genus Akkermansia id.4037	rs2602429	T	C	-0.075	0.778	16	0.016	2.71569e-06	0.002	22.766
genus Akkermansia id.4037	rs4242783	A	G	-0.069	0.713	10	0.015	2.99799e-06	0.002	21.534
genus Akkermansia id.4037	rs4936098	G	A	-0.065	0.66	11	0.014	1.1036e-06	0.002	22.807
genus Akkermansia id.4037	rs61779207	G	A	-0.076	0.178	1	0.017	6.32121e-06	0.001	20.547
genus Akkermansia id.4037	rs74542928	T	C	0.113	0.079	4	0.024	1.4802e-06	0.002	22.687
genus Akkermansia id.4037	rs9349825	A	G	-0.07	0.279	6	0.015	2.59884e-06	0.002	22.852
genus Akkermansia id.4037	rs941682	G	A	-0.063	0.311	20	0.014	9.17128e-06	0.001	19.378
genus Alistipes id.968	rs1107244	G	A	0.076	0.079	13	0.017	3.59062e-06	0.001	19.634
genus Alistipes id.968	rs11769002	G	A	-0.053	0.401	7	0.011	1.44961e-06	0.002	23.365
genus Alistipes id.968	rs11958296	A	G	-0.098	0.071	5	0.022	9.29566e-06	0.001	20.206
genus Alistipes id.968	rs12990744	C	T	-0.078	0.123	2	0.017	8.20729e-06	0.001	20.153
genus Alistipes id.968	rs1689282	A	C	-0.052	0.34	9	0.011	5.27582e-06	0.001	20.83
genus Alistipes id.968	rs2290844	C	T	0.081	0.113	10	0.019	9.10144e-06	0.001	18.039
genus Alistipes id.968	rs2450745	A	C	-0.081	0.083	8	0.018	7.11836e-06	0.001	19.004
genus Alistipes id.968	rs2875322	C	T	0.058	0.793	11	0.013	8.77708e-06	0.001	19.535
genus Alistipes id.968	rs34417064	A	G	-0.048	0.512	17	0.011	7.00745e-06	0.001	20.341
genus Alistipes id.968	rs4810359	A	G	-0.065	0.147	20	0.015	7.4967e-06	0.001	19.924
genus Alistipes id.968	rs62576416	T	C	0.049	0.398	9	0.011	7.50361e-06	0.001	20.153
genus Alistipes id.968	rs67705352	T	G	-0.053	0.374	1	0.011	1.65124e-06	0.002	23.059
genus Alistipes id.968	rs7129639	A	C	0.052	0.598	11	0.011	1.78423e-06	0.002	22.945
genus Alistipes id.968	rs8130320	A	G	-0.049	0.482	21	0.011	4.83615e-06	0.001	20.904
genus Allisonella id.2174	rs1901739	G	T	-0.116	0.505	5	0.025	3.58798e-06	0.002	21.679
genus Allisonella id.2174	rs35110698	T	C	-0.146	0.149	12	0.032	5.72321e-06	0.001	20.795
genus Allisonella id.2174	rs35778461	C	T	0.147	0.192	9	0.03	1.20629e-06	0.002	24.357
genus Allisonella id.2174	rs594561	T	C	-0.112	0.559	11	0.025	9.41109e-06	0.001	19.882
genus Allisonella id.2174	rs602075	G	A	-0.169	0.769	9	0.03	3.56574e-08	0.002	32.37
genus Allisonella id.2174	rs6742198	A	G	-0.149	0.804	2	0.032	3.34511e-06	0.002	22.207
genus Allisonella id.2174	rs76904847	G	A	0.149	0.19	7	0.033	6.08751e-06	0.001	19.67
genus Allisonella id.2174	rs7898615	T	G	0.168	0.115	10	0.037	8.87279e-06	0.001	20.212
genus Alloprevotella id.961	rs12675596	G	T	0.146	0.245	8	0.029	9.63718e-07	0.002	25.11
genus Alloprevotella id.961	rs2154444	G	T	-0.138	0.777	21	0.031	8.36758e-06	0.001	20.015
genus Alloprevotella id.961	rs34619204	G	A	-0.156	0.2	21	0.034	8.84199e-06	0.001	20.525
genus Alloprevotella id.961	rs4364940	A	G	0.126	0.279	1	0.028	8.58361e-06	0.001	20.064
genus Alloprevotella id.961	rs4680035	G	A	0.12	0.454	3	0.026	4.99057e-06	0.001	21.247
genus Alloprevotella id.961	rs58212166	A	G	-0.162	0.133	4	0.036	7.93615e-06	0.001	20.225
genus Anaerofilum id.2053	rs10794359	C	T	0.095	0.513	11	0.02	2.23496e-06	0.002	22.591
genus Anaerofilum id.2053	rs1563175	A	C	0.092	0.444	2	0.02	5.53847e-06	0.001	20.881
genus Anaerofilum id.2053	rs17012738	T	G	0.09	0.408	2	0.02	7.24169e-06	0.001	20.353
genus Anaerofilum id.2053	rs17096874	C	T	-0.126	0.181	14	0.027	2.86029e-06	0.002	22.068
genus Anaerofilum id.2053	rs356049	G	A	0.133	0.186	17	0.029	6.55843e-06	0.001	20.934
genus Anaerofilum id.2053	rs4244069	A	G	0.147	0.887	12	0.033	9.81206e-06	0.001	20.194
genus Anaerofilum id.2053	rs4506496	A	G	-0.103	0.663	1	0.021	1.48659e-06	0.002	23.452
genus Anaerofilum id.2053	rs712981	A	C	0.101	0.419	3	0.02	6.83109e-07	0.002	24.657
genus Anaerofilum id.2053	rs79598899	C	T	0.183	0.083	2	0.036	3.74731e-07	0.002	26.112
genus Anaerofilum id.2053	rs816292	T	C	-0.113	0.243	12	0.022	2.6404e-07	0.002	26.284
genus Anaerofilum id.2053	rs9299345	T	C	-0.136	0.117	9	0.03	8.04304e-06	0.001	20.346
genus Anaerostipes id.1991	rs10502061	A	G	0.084	0.094	11	0.019	7.93542e-06	0.001	18.942
genus Anaerostipes id.1991	rs2014785	T	C	0.052	0.389	3	0.011	4.68058e-06	0.001	21.122
genus Anaerostipes id.1991	rs2396460	C	T	0.051	0.561	2	0.011	2.91092e-06	0.002	21.894
genus Anaerostipes id.1991	rs2804244	G	A	0.053	0.545	10	0.011	2.04052e-06	0.002	22.879
genus Anaerostipes id.1991	rs3900776	G	A	-0.11	0.071	9	0.024	2.74764e-06	0.002	21.672
genus Anaerostipes id.1991	rs62157625	T	C	0.089	0.113	2	0.019	1.44907e-06	0.002	22.784
genus Anaerostipes id.1991	rs62215703	G	A	0.064	0.22	21	0.014	1.9777e-06	0.002	22.257
genus Anaerostipes id.1991	rs6474958	G	A	0.05	0.597	9	0.011	6.74481e-06	0.001	19.932
genus Anaerostipes id.1991	rs6726833	C	A	-0.088	0.094	2	0.019	3.32216e-06	0.001	21.46
genus Anaerostipes id.1991	rs6854026	C	T	0.051	0.488	4	0.011	3.1958e-06	0.002	21.729
genus Anaerostipes id.1991	rs7193624	T	C	-0.075	0.851	16	0.015	5.35476e-07	0.002	24.8
genus Anaerotruncus id.2054	rs10150232	A	G	0.057	0.254	14	0.012	6.67667e-06	0.001	20.619
genus Anaerotruncus id.2054	rs11018566	A	G	-0.156	0.052	11	0.037	6.13705e-06	0.001	18.27
genus Anaerotruncus id.2054	rs115414803	A	C	-0.144	0.059	4	0.032	6.83471e-06	0.001	20.666
genus Anaerotruncus id.2054	rs1272208	T	G	0.061	0.72	9	0.013	4.27986e-06	0.002	22.198
genus Anaerotruncus id.2054	rs1431492	C	T	-0.065	0.183	3	0.015	7.35563e-06	0.001	20.072
genus Anaerotruncus id.2054	rs17734739	T	C	0.066	0.19	2	0.015	7.4278e-06	0.001	19.6
genus Anaerotruncus id.2054	rs34449434	A	C	-0.05	0.456	12	0.011	9.85054e-06	0.001	19.205
genus Anaerotruncus id.2054	rs4669806	G	T	0.058	0.25	2	0.012	2.42058e-06	0.002	21.959
genus Anaerotruncus id.2054	rs6494922	A	G	0.09	0.073	15	0.02	6.62369e-06	0.001	19.935
genus Anaerotruncus id.2054	rs6563550	T	C	0.088	0.079	13	0.018	2.34515e-07	0.002	24.625
genus Anaerotruncus id.2054	rs7155595	C	A	0.054	0.309	14	0.012	7.54988e-06	0.001	20.572
genus Anaerotruncus id.2054	rs8005030	C	T	0.055	0.302	14	0.012	2.28297e-06	0.002	22.129
genus Anaerotruncus id.2054	rs9347879	T	C	0.051	0.46	6	0.011	4.22328e-06	0.001	20.985
genus Bacteroides id.918	rs11585893	A	G	-0.074	0.148	1	0.015	1.79511e-06	0.002	25.172
genus Bacteroides id.918	rs1340391	T	C	-0.059	0.192	1	0.013	6.73008e-06	0.001	20.037
genus Bacteroides id.918	rs2023437	T	C	-0.078	0.124	14	0.017	5.01822e-06	0.002	21.777
genus Bacteroides id.918	rs66474973	G	T	0.081	0.115	20	0.016	6.80973e-07	0.002	24.4
genus Bacteroides id.918	rs66710942	T	C	-0.049	0.585	3	0.011	5.8626e-06	0.001	20.641
genus Bacteroides id.918	rs6795673	C	T	0.054	0.412	3	0.011	3.37909e-07	0.002	26.18
genus Bacteroides id.918	rs9507307	C	T	0.06	0.19	13	0.013	2.12711e-06	0.002	21.909
genus Barnesiella id.944	rs11155559	T	C	0.096	0.095	6	0.021	8.91908e-06	0.001	20.15
genus Barnesiella id.944	rs113258194	A	G	0.099	0.102	2	0.021	7.31122e-06	0.001	21.371
genus Barnesiella id.944	rs12909713	C	T	-0.055	0.469	15	0.012	4.94527e-06	0.001	21.045
genus Barnesiella id.944	rs13242616	C	T	0.058	0.63	7	0.012	2.29018e-06	0.002	22.456
genus Barnesiella id.944	rs199035	G	A	0.056	0.509	6	0.012	3.00296e-06	0.002	21.839
genus Barnesiella id.944	rs2276875	A	G	-0.07	0.255	4	0.014	4.65029e-07	0.002	24.96
genus Barnesiella id.944	rs2428166	G	A	-0.166	0.049	6	0.034	8.50883e-07	0.002	24.175
genus Barnesiella id.944	rs60316894	C	T	-0.121	0.06	12	0.025	1.19064e-06	0.002	23.264
genus Barnesiella id.944	rs62251337	G	A	0.069	0.842	3	0.015	4.2416e-06	0.001	21.382
genus Barnesiella id.944	rs72684847	T	C	-0.114	0.066	4	0.025	6.76176e-06	0.001	20.292
genus Barnesiella id.944	rs76181748	C	T	-0.078	0.144	8	0.017	6.77657e-06	0.001	20.572
genus Barnesiella id.944	rs77455852	T	G	-0.089	0.121	5	0.02	3.16352e-06	0.001	20.77
genus Barnesiella id.944	rs79795328	A	G	-0.082	0.125	4	0.018	4.23302e-06	0.002	21.524
genus Bifidobacterium id.436	rs12022129	A	G	-0.062	0.779	1	0.014	7.9965e-06	0.001	19.869
genus Bifidobacterium id.436	rs182549	T	C	-0.12	0.509	2	0.013	1.2782e-20	0.006	88.417
genus Bifidobacterium id.436	rs2491158	A	G	-0.071	0.818	10	0.016	8.04711e-06	0.001	19.877
genus Bifidobacterium id.436	rs2686790	C	T	-0.071	0.885	7	0.016	7.49894e-06	0.001	20.062
genus Bifidobacterium id.436	rs4957061	T	C	0.053	0.465	5	0.012	5.77936e-06	0.001	20.694
genus Bifidobacterium id.436	rs540489	T	G	-0.064	0.234	17	0.014	5.19457e-06	0.001	21.118
genus Bifidobacterium id.436	rs55888705	A	G	0.055	0.387	4	0.012	6.67022e-06	0.001	20.336
genus Bifidobacterium id.436	rs5746486	T	C	-0.054	0.354	22	0.012	8.99953e-06	0.001	19.701
genus Bifidobacterium id.436	rs62181700	G	A	-0.062	0.281	2	0.013	2.17245e-06	0.002	22.662
genus Bifidobacterium id.436	rs73797465	T	G	-0.095	0.087	5	0.021	4.38157e-06	0.001	20.767
genus Bifidobacterium id.436	rs75344046	C	T	0.232	0.05	21	0.051	4.86351e-06	0.001	21.085
genus Bifidobacterium id.436	rs857444	C	T	0.056	0.361	6	0.012	3.571e-06	0.001	21.205
genus Bilophila id.3170	rs11069458	C	T	0.068	0.81	13	0.016	7.71543e-06	0.001	19.29
genus Bilophila id.3170	rs1241171	G	A	-0.069	0.216	1	0.015	4.24033e-06	0.001	21.278
genus Bilophila id.3170	rs1571225	T	C	-0.083	0.851	9	0.017	1.1229e-06	0.002	23.48
genus Bilophila id.3170	rs1969927	A	G	-0.056	0.62	12	0.013	9.07215e-06	0.001	19.781
genus Bilophila id.3170	rs2728491	T	G	0.063	0.69	7	0.014	6.33257e-06	0.001	20.238
genus Bilophila id.3170	rs3827020	C	T	0.077	0.19	20	0.016	1.78875e-06	0.002	22.763
genus Bilophila id.3170	rs4798126	G	A	0.073	0.15	18	0.017	7.14661e-06	0.001	19.03
genus Bilophila id.3170	rs542415	T	C	-0.061	0.34	15	0.013	4.70945e-06	0.001	21.144
genus Bilophila id.3170	rs60178956	G	A	-0.062	0.235	8	0.014	8.0562e-06	0.001	19.5
genus Bilophila id.3170	rs6793291	A	C	-0.113	0.908	3	0.024	3.11322e-06	0.002	21.762
genus Bilophila id.3170	rs72676854	T	C	0.123	0.066	8	0.027	5.62264e-06	0.001	21.004
genus Bilophila id.3170	rs7802841	A	C	-0.067	0.649	7	0.014	1.76954e-06	0.002	23.678
genus Bilophila id.3170	rs9899990	A	G	-0.103	0.066	17	0.023	9.06692e-06	0.001	19.281
genus Butyricicoccus id.2055	rs10084203	G	A	-0.055	0.758	2	0.012	8.58638e-06	0.001	19.788
genus Butyricicoccus id.2055	rs12034718	G	A	-0.07	0.835	1	0.016	9.57679e-06	0.001	19.64
genus Butyricicoccus id.2055	rs12585793	T	C	-0.262	0.053	13	0.056	5.79189e-06	0.002	21.555
genus Butyricicoccus id.2055	rs2017189	T	G	0.051	0.579	4	0.011	3.87258e-06	0.001	21.145
genus Butyricicoccus id.2055	rs4962426	T	G	-0.061	0.802	10	0.014	7.38482e-06	0.001	20.4
genus Butyricicoccus id.2055	rs56221232	T	C	0.083	0.108	2	0.017	7.61939e-07	0.002	24.463
genus Butyricicoccus id.2055	rs62478070	T	G	0.224	0.044	7	0.049	5.93772e-06	0.001	20.486
genus Butyricicoccus id.2055	rs7322368	C	T	-0.082	0.916	13	0.018	5.51785e-06	0.001	19.831
genus Butyricimonas id.945	rs11228830	A	G	0.135	0.071	11	0.03	6.55164e-06	0.001	20.544
genus Butyricimonas id.945	rs113054641	G	A	-0.145	0.085	21	0.027	1.73696e-07	0.002	27.838
genus Butyricimonas id.945	rs12304031	G	A	-0.086	0.129	12	0.02	6.7007e-06	0.001	19.208
genus Butyricimonas id.945	rs12458763	A	C	0.122	0.072	18	0.027	6.36649e-06	0.001	20.489
genus Butyricimonas id.945	rs1862649	G	A	0.113	0.092	16	0.025	4.76255e-06	0.001	20.774
genus Butyricimonas id.945	rs2114713	G	T	0.063	0.451	15	0.014	6.87717e-06	0.001	20.359
genus Butyricimonas id.945	rs62130338	A	G	0.073	0.738	19	0.016	3.89807e-06	0.001	21.409
genus Butyricimonas id.945	rs62390301	T	C	-0.087	0.183	5	0.017	7.41908e-07	0.002	24.912
genus Butyricimonas id.945	rs7083431	A	C	0.07	0.355	10	0.014	8.85462e-07	0.002	23.722
genus Butyricimonas id.945	rs71428626	G	T	-0.133	0.073	2	0.029	4.80408e-06	0.001	21.104
genus Butyricimonas id.945	rs72814525	A	G	0.066	0.323	10	0.015	8.24594e-06	0.001	19.663
genus Butyricimonas id.945	rs78453362	A	G	-0.149	0.058	3	0.033	4.05807e-06	0.001	20.884
genus Butyricimonas id.945	rs9657374	C	T	0.068	0.302	8	0.015	4.5036e-06	0.001	21.103
genus Butyrivibrio id.1993	rs1007475	G	T	0.118	0.294	6	0.026	7.92319e-06	0.001	20.417
genus Butyrivibrio id.1993	rs11761679	T	C	0.155	0.156	7	0.032	2.20232e-06	0.002	23.167
genus Butyrivibrio id.1993	rs142855850	A	G	0.205	0.101	10	0.046	6.85536e-06	0.001	20.11
genus Butyrivibrio id.1993	rs16934069	T	C	-0.134	0.199	9	0.03	8.85911e-06	0.001	19.958
genus Butyrivibrio id.1993	rs16941336	C	T	0.127	0.264	17	0.027	1.53183e-06	0.002	22.637
genus Butyrivibrio id.1993	rs17163238	G	A	0.141	0.2	5	0.031	5.51201e-06	0.001	20.799
genus Butyrivibrio id.1993	rs4537857	T	C	-0.125	0.292	13	0.026	1.80194e-06	0.002	22.785
genus Butyrivibrio id.1993	rs486484	A	G	-0.108	0.471	20	0.024	6.61089e-06	0.001	20.377
genus Butyrivibrio id.1993	rs4928024	G	A	0.175	0.902	3	0.039	8.18634e-06	0.001	20.134
genus Butyrivibrio id.1993	rs72723662	C	T	0.224	0.1	14	0.045	7.86249e-07	0.002	24.865
genus Butyrivibrio id.1993	rs74622183	A	G	-0.201	0.088	14	0.043	2.45748e-06	0.002	22.037
genus Butyrivibrio id.1993	rs77356209	T	C	0.217	0.048	18	0.048	6.66423e-06	0.001	20.134
genus Butyrivibrio id.1993	rs7752361	G	A	0.119	0.496	6	0.024	7.69113e-07	0.002	24.682
genus Butyrivibrio id.1993	rs7763512	A	G	-0.12	0.617	6	0.025	3.10656e-06	0.002	22.371
genus Butyrivibrio id.1993	rs9349693	G	A	-0.118	0.689	6	0.026	5.54958e-06	0.001	20.607
genus Candidatus Soleaferrea id.11350	rs10090365	G	A	0.083	0.441	8	0.018	4.17311e-06	0.001	21.252
genus Candidatus Soleaferrea id.11350	rs10108780	A	G	-0.093	0.267	8	0.02	3.64083e-06	0.002	21.584
genus Candidatus Soleaferrea id.11350	rs10809135	C	T	-0.083	0.509	9	0.018	5.4718e-06	0.001	20.941
genus Candidatus Soleaferrea id.11350	rs4294381	C	T	-0.112	0.82	1	0.023	1.36848e-06	0.002	23.413
genus Candidatus Soleaferrea id.11350	rs4678258	T	C	0.099	0.276	3	0.022	5.53184e-06	0.001	20.909
genus Candidatus Soleaferrea id.11350	rs6489992	A	G	-0.084	0.385	12	0.019	7.88787e-06	0.001	20.189
genus Candidatus Soleaferrea id.11350	rs6494306	A	G	-0.097	0.197	15	0.021	5.80056e-06	0.001	20.471
genus Candidatus Soleaferrea id.11350	rs7400877	C	T	0.095	0.75	14	0.021	9.29458e-06	0.001	19.973
genus Candidatus Soleaferrea id.11350	rs830151	A	G	-0.195	0.933	19	0.035	4.25608e-08	0.002	31.265
genus Candidatus Soleaferrea id.11350	rs9973954	G	A	-0.089	0.694	2	0.02	5.94799e-06	0.001	20.84
genus Catenibacterium id.2153	rs12404911	C	T	0.141	0.17	1	0.03	2.79892e-06	0.001	21.403
genus Catenibacterium id.2153	rs212393	A	G	0.135	0.69	6	0.029	3.62485e-06	0.002	22.329
genus Catenibacterium id.2153	rs73128290	A	G	0.13	0.263	7	0.028	4.29368e-06	0.001	20.78
genus Catenibacterium id.2153	rs77285108	G	A	-0.162	0.146	4	0.035	3.62677e-06	0.001	20.96
genus Catenibacterium id.2153	rs7742829	C	T	0.114	0.42	6	0.025	5.60725e-06	0.001	20.649
genus Christensenellaceae R 7group id.11283	rs10461257	A	G	-0.055	0.285	4	0.012	6.50744e-06	0.001	20.444
genus Christensenellaceae R 7group id.11283	rs17081797	A	G	-0.09	0.069	18	0.02	3.34033e-06	0.001	19.6
genus Christensenellaceae R 7group id.11283	rs60954665	T	G	0.05	0.51	19	0.011	7.13181e-06	0.001	20.215
genus Christensenellaceae R 7group id.11283	rs62190261	A	C	0.096	0.091	2	0.021	8.74017e-06	0.001	19.919
genus Christensenellaceae R 7group id.11283	rs62467127	C	T	0.114	0.045	7	0.025	3.25364e-06	0.001	20.504
genus Christensenellaceae R 7group id.11283	rs73952017	C	T	-0.086	0.088	18	0.019	8.45766e-06	0.001	19.676
genus Christensenellaceae R 7group id.11283	rs78521377	C	T	0.125	0.053	10	0.027	5.60673e-06	0.001	20.686
genus Christensenellaceae R 7group id.11283	rs79150079	C	A	0.122	0.072	5	0.027	9.41803e-06	0.001	20.117
genus Christensenellaceae R 7group id.11283	rs892686	A	G	0.051	0.451	9	0.011	3.96862e-06	0.001	21.31
genus Clostridium innocuum group id.14397	rs10074000	T	C	-0.103	0.414	5	0.023	6.99939e-06	0.001	20.354
genus Clostridium innocuum group id.14397	rs10506058	A	G	0.1	0.397	12	0.022	8.92442e-06	0.001	20.182
genus Clostridium innocuum group id.14397	rs1942371	G	A	-0.158	0.13	18	0.034	4.0634e-06	0.001	21.34
genus Clostridium innocuum group id.14397	rs4869133	G	A	-0.181	0.089	5	0.041	7.24453e-06	0.001	19.445
genus Clostridium innocuum group id.14397	rs61267978	T	C	0.147	0.124	18	0.032	5.58509e-06	0.001	21.008
genus Clostridium innocuum group id.14397	rs6577484	G	A	0.16	0.148	1	0.036	8.40601e-06	0.001	19.761
genus Clostridium innocuum group id.14397	rs6890185	C	T	-0.113	0.689	5	0.023	1.12243e-06	0.002	23.666
genus Clostridium innocuum group id.14397	rs77845139	A	G	-0.115	0.295	15	0.026	8.40621e-06	0.001	19.989
genus Clostridium sensustricto1 id.1873	rs11264403	G	A	-0.139	0.04	1	0.033	7.7555e-06	0.001	17.285
genus Clostridium sensustricto1 id.1873	rs115807074	A	G	-0.227	0.05	5	0.049	4.31688e-06	0.001	21.302
genus Clostridium sensustricto1 id.1873	rs116847295	C	T	0.11	0.076	12	0.025	4.58121e-06	0.001	19.994
genus Clostridium sensustricto1 id.1873	rs12341505	G	A	0.081	0.111	9	0.018	4.8217e-06	0.001	20.256
genus Clostridium sensustricto1 id.1873	rs2795528	G	A	-0.184	0.049	10	0.039	2.72038e-06	0.002	22.082
genus Clostridium sensustricto1 id.1873	rs2817172	C	T	0.058	0.413	1	0.012	2.76656e-06	0.002	21.807
genus Clostridium sensustricto1 id.1873	rs550843	T	C	-0.078	0.149	6	0.017	2.05069e-06	0.001	21.423
genus Collinsella id.815	rs10890671	C	T	0.054	0.473	11	0.012	6.52139e-06	0.001	20.443
genus Collinsella id.815	rs11597285	G	T	-0.054	0.425	10	0.012	9.37605e-06	0.001	19.911
genus Collinsella id.815	rs1496626	T	C	-0.072	0.154	19	0.016	6.78172e-06	0.001	19.976
genus Collinsella id.815	rs149807560	C	A	-0.104	0.09	19	0.024	7.09872e-06	0.001	19.542
genus Collinsella id.815	rs2103510	G	A	0.079	0.131	21	0.017	2.42477e-06	0.002	21.86
genus Collinsella id.815	rs62448871	C	A	-0.054	0.461	7	0.012	6.7825e-06	0.001	20.161
genus Collinsella id.815	rs73052258	G	A	0.093	0.096	2	0.02	1.71581e-06	0.001	21.064
genus Collinsella id.815	rs75672793	A	G	-0.109	0.071	4	0.024	6.1355e-06	0.001	20.5
genus Collinsella id.815	rs9541268	C	A	0.096	0.096	13	0.02	8.79427e-07	0.002	23.654
genus Coprobacter id.949	rs11532348	C	T	-0.104	0.183	12	0.023	5.71189e-06	0.001	20.992
genus Coprobacter id.949	rs12684609	T	C	0.101	0.198	9	0.022	6.10183e-06	0.001	20.932
genus Coprobacter id.949	rs12996055	A	C	0.092	0.192	2	0.021	8.07644e-06	0.001	19.376
genus Coprobacter id.949	rs143662916	C	T	0.253	0.058	11	0.054	3.07249e-06	0.002	21.982
genus Coprobacter id.949	rs189356	G	A	0.078	0.522	20	0.017	6.26297e-06	0.001	20.642
genus Coprobacter id.949	rs213863	T	C	0.089	0.691	6	0.019	2.34882e-06	0.002	22.189
genus Coprobacter id.949	rs28402691	T	C	0.111	0.167	4	0.025	9.55675e-06	0.001	19.416
genus Coprobacter id.949	rs305411	A	G	0.129	0.135	1	0.026	1.00907e-06	0.002	23.86
genus Coprobacter id.949	rs3828477	G	T	-0.091	0.281	3	0.02	2.88975e-06	0.002	21.725
genus Coprobacter id.949	rs72821405	T	C	-0.147	0.089	6	0.032	4.75762e-06	0.001	21.207
genus Coprobacter id.949	rs74919520	G	A	0.126	0.128	2	0.028	5.76328e-06	0.001	20.696
genus Coprococcus1 id.11301	rs1010560	C	A	0.058	0.296	1	0.012	1.95916e-06	0.002	22.351
genus Coprococcus1 id.11301	rs12794898	G	T	0.09	0.094	11	0.02	4.9153e-06	0.001	20.977
genus Coprococcus1 id.11301	rs1519491	T	C	0.05	0.409	2	0.011	8.95282e-06	0.001	19.322
genus Coprococcus1 id.11301	rs1576241	A	G	-0.051	0.439	6	0.011	3.32859e-06	0.002	21.705
genus Coprococcus1 id.11301	rs2907920	G	A	-0.056	0.71	19	0.013	7.65332e-06	0.001	19.576
genus Coprococcus1 id.11301	rs4277593	G	A	-0.059	0.483	20	0.011	1.1397e-07	0.002	28.386
genus Coprococcus1 id.11301	rs56405618	A	G	-0.09	0.111	4	0.019	1.57195e-06	0.002	23.091
genus Coprococcus1 id.11301	rs73031725	T	C	0.168	0.061	11	0.036	1.97916e-06	0.002	22.255
genus Coprococcus1 id.11301	rs73167075	T	C	0.057	0.24	3	0.013	8.5686e-06	0.001	20.181
genus Coprococcus1 id.11301	rs74101919	T	C	-0.072	0.187	1	0.014	1.0329e-06	0.002	24.702
genus Coprococcus1 id.11301	rs946513	T	C	-0.206	0.945	10	0.046	8.61847e-06	0.001	20.031
genus Coprococcus2 id.11302	rs10070053	A	G	0.059	0.408	5	0.014	7.64874e-06	0.001	19.27
genus Coprococcus2 id.11302	rs12634070	T	C	0.074	0.193	3	0.016	9.95108e-06	0.001	19.94
genus Coprococcus2 id.11302	rs2482516	C	T	0.075	0.226	9	0.016	4.72335e-06	0.001	20.999
genus Coprococcus2 id.11302	rs35890118	A	G	-0.067	0.317	10	0.015	8.25962e-06	0.001	20.301
genus Coprococcus2 id.11302	rs61823518	A	C	-0.096	0.095	1	0.022	6.68252e-06	0.001	19.611
genus Coprococcus2 id.11302	rs6677933	C	T	-0.08	0.242	1	0.016	1.185e-06	0.002	23.992
genus Coprococcus2 id.11302	rs72680320	T	C	-0.065	0.414	4	0.014	2.27117e-06	0.002	21.763
genus Coprococcus2 id.11302	rs9426473	A	G	0.073	0.279	1	0.016	6.30681e-06	0.001	20.241
genus Coprococcus3 id.11303	rs10810043	G	A	-0.052	0.61	9	0.012	9.27428e-06	0.001	19.774
genus Coprococcus3 id.11303	rs11080344	C	T	0.052	0.474	17	0.011	4.78696e-06	0.001	20.903
genus Coprococcus3 id.11303	rs13247359	G	A	0.051	0.48	7	0.011	7.32605e-06	0.001	20.524
genus Coprococcus3 id.11303	rs13394391	C	T	-0.071	0.16	2	0.015	2.20318e-06	0.002	22.086
genus Coprococcus3 id.11303	rs178271	C	T	-0.145	0.947	22	0.029	7.81088e-07	0.002	24.368
genus Coprococcus3 id.11303	rs4575475	A	G	-0.062	0.763	14	0.014	7.04288e-06	0.001	20.213
genus Coprococcus3 id.11303	rs7521171	A	G	0.06	0.662	1	0.013	4.32245e-06	0.001	21.282
genus Coprococcus3 id.11303	rs8100692	T	C	0.058	0.427	19	0.011	4.16457e-07	0.002	25.888
genus Defluviitaleaceae UCG011 id.11287	rs112893842	T	C	0.114	0.097	9	0.023	1.44534e-06	0.002	23.895
genus Defluviitaleaceae UCG011 id.11287	rs1582238	C	T	-0.081	0.628	1	0.017	1.56776e-06	0.002	23.163
genus Defluviitaleaceae UCG011 id.11287	rs2892880	G	A	0.082	0.26	4	0.018	6.82889e-06	0.001	20.255
genus Defluviitaleaceae UCG011 id.11287	rs4344384	T	G	-0.072	0.526	10	0.016	4.83237e-06	0.001	20.978
genus Defluviitaleaceae UCG011 id.11287	rs4677103	A	G	0.098	0.171	3	0.02	9.59555e-07	0.002	24.572
genus Defluviitaleaceae UCG011 id.11287	rs55658617	T	C	0.174	0.07	21	0.036	2.15293e-06	0.002	23.17
genus Defluviitaleaceae UCG011 id.11287	rs72731813	C	T	-0.147	0.082	4	0.029	4.33112e-07	0.002	25.162
genus Defluviitaleaceae UCG011 id.11287	rs9608282	T	G	0.143	0.066	22	0.03	2.52046e-06	0.002	22.73
genus Defluviitaleaceae UCG011 id.11287	rs9725395	A	G	-0.138	0.088	1	0.03	3.51925e-06	0.002	21.908
genus Desulfovibrio id.3173	rs12031543	T	C	-0.127	0.076	1	0.028	6.54757e-06	0.001	20.355
genus Desulfovibrio id.3173	rs13066142	G	A	0.119	0.093	3	0.025	3.78669e-06	0.002	22.547
genus Desulfovibrio id.3173	rs16863365	A	G	0.109	0.117	2	0.023	1.79449e-06	0.002	23.231
genus Desulfovibrio id.3173	rs2032031	G	A	0.065	0.527	10	0.015	9.14282e-06	0.001	19.401
genus Desulfovibrio id.3173	rs2456226	A	C	0.085	0.711	5	0.017	8.5487e-07	0.002	24.489
genus Desulfovibrio id.3173	rs2590913	A	G	-0.154	0.927	13	0.034	6.65426e-06	0.001	20.719
genus Desulfovibrio id.3173	rs2853179	T	C	-0.081	0.752	8	0.017	2.42438e-06	0.002	21.715
genus Desulfovibrio id.3173	rs6580353	T	C	0.077	0.26	5	0.017	4.93856e-06	0.001	20.629
genus Desulfovibrio id.3173	rs72647089	T	G	-0.107	0.106	8	0.024	8.29755e-06	0.001	19.833
genus Dialister id.2183	rs10138457	T	C	-0.113	0.072	14	0.026	7.88116e-06	0.001	18.626
genus Dialister id.2183	rs10938938	A	G	0.077	0.806	4	0.017	7.37055e-06	0.001	20.479
genus Dialister id.2183	rs11071887	T	C	0.066	0.263	15	0.015	5.91412e-06	0.001	20.493
genus Dialister id.2183	rs11166701	G	A	-0.066	0.516	8	0.013	5.50744e-07	0.002	24.694
genus Dialister id.2183	rs2314294	T	C	0.087	0.118	16	0.019	8.07904e-06	0.001	19.978
genus Dialister id.2183	rs2435610	A	C	0.065	0.26	7	0.014	5.93267e-06	0.001	20.387
genus Dialister id.2183	rs4747450	C	A	0.067	0.266	10	0.015	5.83727e-06	0.001	20.487
genus Dialister id.2183	rs4753063	A	G	0.06	0.559	11	0.013	4.8568e-06	0.001	21.02
genus Dialister id.2183	rs75416973	A	G	0.073	0.226	1	0.016	9.46085e-06	0.001	19.538
genus Dialister id.2183	rs764177	C	A	-0.06	0.338	3	0.014	9.60771e-06	0.001	19.739
genus Dialister id.2183	rs76680460	G	A	-0.161	0.048	9	0.036	8.19219e-06	0.001	19.597
genus Dorea id.1997	rs11150408	G	T	-0.049	0.555	16	0.011	7.05781e-06	0.001	20.039
genus Dorea id.1997	rs12537781	T	C	-0.056	0.23	7	0.013	9.15145e-06	0.001	19.672
genus Dorea id.1997	rs13279148	G	A	0.072	0.166	8	0.015	2.25284e-06	0.002	22.474
genus Dorea id.1997	rs1899291	T	C	-0.07	0.872	4	0.015	4.56688e-06	0.002	21.52
genus Dorea id.1997	rs3005511	G	A	-0.052	0.664	6	0.011	5.28701e-06	0.001	20.914
genus Dorea id.1997	rs345219	G	T	0.05	0.624	3	0.011	8.80055e-06	0.001	19.501
genus Dorea id.1997	rs3752849	G	A	0.164	0.033	11	0.037	7.68051e-06	0.001	20.029
genus Dorea id.1997	rs4793307	C	T	0.057	0.246	17	0.012	4.00691e-06	0.002	21.976
genus Dorea id.1997	rs62503162	A	G	-0.097	0.088	8	0.019	7.46603e-07	0.002	25.11
genus Dorea id.1997	rs73729431	C	T	-0.137	0.061	6	0.03	3.16738e-06	0.001	20.991
genus Eggerthella id.819	rs112205261	T	C	-0.189	0.058	1	0.04	3.34649e-06	0.002	21.836
genus Eggerthella id.819	rs13070736	A	C	-0.121	0.157	3	0.027	7.61921e-06	0.001	19.892
genus Eggerthella id.819	rs1784446	A	G	-0.091	0.558	11	0.02	5.2313e-06	0.001	20.994
genus Eggerthella id.819	rs2223081	A	G	-0.103	0.708	21	0.022	3.88893e-06	0.002	21.517
genus Eggerthella id.819	rs2240838	G	A	-0.098	0.498	7	0.02	7.36207e-07	0.002	24.609
genus Eggerthella id.819	rs3851328	G	T	0.108	0.734	2	0.024	4.1759e-06	0.001	20.759
genus Eggerthella id.819	rs4985746	A	G	-0.111	0.821	17	0.025	5.71465e-06	0.001	19.914
genus Eggerthella id.819	rs6430926	T	C	-0.088	0.486	2	0.02	8.37124e-06	0.001	19.914
genus Eggerthella id.819	rs67490567	T	C	0.108	0.198	15	0.025	8.94211e-06	0.001	19.535
genus Eggerthella id.819	rs76663501	C	T	0.175	0.082	20	0.038	4.8257e-06	0.001	21.451
genus Eisenbergiella id.11304	rs11027642	C	T	0.129	0.124	11	0.028	4.9187e-06	0.001	20.509
genus Eisenbergiella id.11304	rs11079158	T	C	0.101	0.22	17	0.023	7.34852e-06	0.001	19.917
genus Eisenbergiella id.11304	rs11938607	C	T	-0.098	0.737	4	0.022	8.21826e-06	0.001	20.383
genus Eisenbergiella id.11304	rs12257723	A	C	-0.095	0.339	10	0.021	8.85116e-06	0.001	20.276
genus Eisenbergiella id.11304	rs12710729	C	A	0.089	0.371	2	0.02	9.84419e-06	0.001	20.138
genus Eisenbergiella id.11304	rs13258851	A	G	0.137	0.086	8	0.03	7.7464e-06	0.001	20.56
genus Eisenbergiella id.11304	rs1508033	A	C	0.092	0.35	15	0.02	3.22887e-06	0.002	21.86
genus Eisenbergiella id.11304	rs1553971	T	G	0.121	0.161	3	0.026	5.26842e-06	0.001	21.143
genus Eisenbergiella id.11304	rs2683098	T	C	-0.107	0.776	15	0.023	2.23748e-06	0.002	22.717
genus Eisenbergiella id.11304	rs3812426	A	G	-0.106	0.792	8	0.022	2.71688e-06	0.002	22.547
genus Eisenbergiella id.11304	rs4462860	G	A	0.094	0.344	21	0.02	4.16217e-06	0.002	21.802
genus Enterorhabdus id.820	rs10098492	T	C	0.132	0.091	8	0.029	6.40575e-06	0.001	20.297
genus Enterorhabdus id.820	rs114731706	T	G	0.182	0.084	2	0.038	2.1734e-06	0.002	22.738
genus Enterorhabdus id.820	rs2051957	C	T	0.084	0.235	7	0.019	8.89857e-06	0.001	19.725
genus Enterorhabdus id.820	rs3017103	G	A	-0.098	0.81	11	0.021	2.94042e-06	0.002	22.025
genus Enterorhabdus id.820	rs73331712	T	C	0.262	0.043	12	0.055	4.8492e-06	0.002	22.586
genus Enterorhabdus id.820	rs77655283	G	A	0.133	0.069	2	0.03	5.88044e-06	0.001	19.872
genus Erysipelatoclostridium id.11381	rs1434153	G	A	-0.068	0.321	2	0.015	6.85299e-06	0.001	20.161
genus Erysipelatoclostridium id.11381	rs16936671	C	T	-0.097	0.136	10	0.022	6.0431e-06	0.001	19.736
genus Erysipelatoclostridium id.11381	rs17804233	C	T	0.066	0.518	5	0.014	4.58606e-06	0.001	21.13
genus Erysipelatoclostridium id.11381	rs2901723	A	C	-0.064	0.497	11	0.014	8.79468e-06	0.001	19.752
genus Erysipelatoclostridium id.11381	rs340991	A	G	-0.074	0.298	5	0.016	3.74938e-06	0.002	21.715
genus Erysipelatoclostridium id.11381	rs3804326	A	G	0.141	0.068	6	0.034	9.85281e-06	0.001	17.688
genus Erysipelatoclostridium id.11381	rs45480394	T	G	-0.069	0.362	19	0.015	7.66161e-06	0.001	20.478
genus Erysipelatoclostridium id.11381	rs4697572	A	G	-0.081	0.246	4	0.016	7.59347e-07	0.002	24.636
genus Erysipelatoclostridium id.11381	rs58236560	G	T	-0.111	0.137	11	0.023	2.16118e-06	0.002	22.48
genus Erysipelatoclostridium id.11381	rs61806970	C	T	0.143	0.065	1	0.032	9.09411e-06	0.001	19.756
genus Erysipelatoclostridium id.11381	rs622418	A	G	-0.067	0.511	9	0.014	3.68154e-06	0.002	21.753
genus Erysipelatoclostridium id.11381	rs6474512	C	A	-0.067	0.549	8	0.014	3.01544e-06	0.002	21.897
genus Erysipelatoclostridium id.11381	rs710230	C	T	-0.143	0.914	1	0.028	6.33126e-07	0.002	25.937
genus Erysipelatoclostridium id.11381	rs7221249	G	A	-0.084	0.453	17	0.014	4.30953e-09	0.002	34.614
genus Erysipelatoclostridium id.11381	rs9590927	A	G	0.065	0.506	13	0.014	6.39043e-06	0.001	20.269
genus Escherichia Shigella id.3504	rs112767262	T	C	0.073	0.196	16	0.016	8.20635e-06	0.001	20.072
genus Escherichia Shigella id.3504	rs113127095	A	G	0.151	0.052	13	0.032	3.3335e-06	0.002	21.796
genus Escherichia Shigella id.3504	rs113513883	A	G	0.172	0.058	7	0.038	5.27716e-06	0.001	20.508
genus Escherichia Shigella id.3504	rs1154904	G	A	0.061	0.536	11	0.013	3.03753e-06	0.002	22.04
genus Escherichia Shigella id.3504	rs118526	A	C	0.059	0.607	5	0.014	7.99558e-06	0.001	19.105
genus Escherichia Shigella id.3504	rs2798105	A	G	-0.101	0.118	1	0.022	8.24499e-06	0.001	20.626
genus Escherichia Shigella id.3504	rs4731451	G	A	-0.061	0.372	7	0.014	7.47309e-06	0.001	20.359
genus Escherichia Shigella id.3504	rs57024273	T	C	0.063	0.318	2	0.014	9.70465e-06	0.001	20.025
genus Escherichia Shigella id.3504	rs592299	T	C	-0.059	0.468	9	0.013	4.76925e-06	0.001	20.9
genus Escherichia Shigella id.3504	rs73208162	A	G	-0.119	0.059	21	0.025	2.19392e-06	0.002	23.063
genus Eubacterium brachy group id.11296	rs112617308	T	C	-0.171	0.08	10	0.036	2.38035e-06	0.002	22.174
genus Eubacterium brachy group id.11296	rs12151423	G	A	-0.101	0.521	2	0.023	9.27043e-06	0.001	19.866
genus Eubacterium brachy group id.11296	rs13139592	T	C	-0.146	0.122	4	0.033	7.96746e-06	0.001	19.908
genus Eubacterium brachy group id.11296	rs1384962	G	A	-0.121	0.789	14	0.027	6.99294e-06	0.001	20.61
genus Eubacterium brachy group id.11296	rs2913110	T	C	-0.105	0.622	10	0.023	4.55806e-06	0.001	21.001
genus Eubacterium brachy group id.11296	rs4862235	A	G	-0.105	0.556	4	0.023	3.73147e-06	0.002	21.55
genus Eubacterium brachy group id.11296	rs6591893	A	G	-0.108	0.652	11	0.024	7.34345e-06	0.001	20.278
genus Eubacterium brachy group id.11296	rs720439	G	A	0.112	0.749	22	0.025	7.0283e-06	0.001	19.842
genus Eubacterium brachy group id.11296	rs73199919	T	C	-0.237	0.057	4	0.053	8.1553e-06	0.001	19.845
genus Eubacterium coprostanoligenes group id.11375	rs1020520	T	G	-0.059	0.204	7	0.013	8.88976e-06	0.001	19.744
genus Eubacterium coprostanoligenes group id.11375	rs10444197	A	G	-0.051	0.368	10	0.011	5.98467e-06	0.001	19.874
genus Eubacterium coprostanoligenes group id.11375	rs11052069	C	T	-0.048	0.566	12	0.011	9.37951e-06	0.001	19.633
genus Eubacterium coprostanoligenes group id.11375	rs11720857	C	T	0.063	0.177	3	0.014	9.26254e-06	0.001	19.057
genus Eubacterium coprostanoligenes group id.11375	rs12906958	C	T	-0.053	0.302	15	0.012	4.348e-06	0.001	21.146
genus Eubacterium coprostanoligenes group id.11375	rs17159861	C	T	0.096	0.133	7	0.017	1.03786e-08	0.002	32.649
genus Eubacterium coprostanoligenes group id.11375	rs2644213	A	G	-0.054	0.763	10	0.012	9.85644e-06	0.001	19.749
genus Eubacterium coprostanoligenes group id.11375	rs4076415	G	T	-0.052	0.599	15	0.011	1.98976e-06	0.002	21.813
genus Eubacterium coprostanoligenes group id.11375	rs62024432	C	T	-0.077	0.125	15	0.017	7.50205e-06	0.001	19.999
genus Eubacterium coprostanoligenes group id.11375	rs6762473	A	C	-0.052	0.643	3	0.011	4.26108e-06	0.002	21.549
genus Eubacterium coprostanoligenes group id.11375	rs76898927	G	A	0.123	0.048	3	0.027	4.78983e-06	0.001	21.338
genus Eubacterium coprostanoligenes group id.11375	rs79895140	T	C	-0.064	0.217	2	0.014	8.61807e-06	0.001	20.62
genus Eubacterium coprostanoligenes group id.11375	rs9648214	T	C	-0.083	0.118	7	0.016	2.52029e-07	0.002	25.435
genus Eubacterium eligens group id.14372	rs11730852	A	C	-0.088	0.816	4	0.02	5.93636e-06	0.001	19.711
genus Eubacterium eligens group id.14372	rs12719051	A	G	0.092	0.1	7	0.021	7.11771e-06	0.001	19.384
genus Eubacterium eligens group id.14372	rs182318	G	A	-0.082	0.078	11	0.02	8.39827e-06	0.001	17.782
genus Eubacterium eligens group id.14372	rs2200429	A	G	-0.089	0.074	13	0.02	5.29724e-06	0.001	20.051
genus Eubacterium eligens group id.14372	rs265534	T	G	-0.056	0.455	10	0.012	2.26757e-06	0.002	22.021
genus Eubacterium eligens group id.14372	rs4583233	A	C	0.067	0.334	16	0.013	2.83851e-07	0.002	27.359
genus Eubacterium eligens group id.14372	rs56080211	T	C	-0.123	0.944	2	0.028	9.14282e-06	0.001	18.951
genus Eubacterium eligens group id.14372	rs6923695	T	G	0.103	0.057	6	0.023	4.87405e-06	0.001	20.24
genus Eubacterium fissicatena group id.14373	rs10147907	T	G	0.172	0.069	14	0.04	8.27237e-06	0.001	18.92
genus Eubacterium fissicatena group id.14373	rs11818408	G	A	0.106	0.477	10	0.024	8.20012e-06	0.001	19.925
genus Eubacterium fissicatena group id.14373	rs11876297	T	C	0.131	0.216	18	0.028	2.66557e-06	0.002	21.776
genus Eubacterium fissicatena group id.14373	rs151257695	A	G	0.21	0.081	7	0.045	3.09678e-06	0.001	21.214
genus Eubacterium fissicatena group id.14373	rs1768152	C	T	-0.139	0.863	3	0.032	8.70062e-06	0.001	19.46
genus Eubacterium fissicatena group id.14373	rs2733072	G	A	0.11	0.465	8	0.023	1.49091e-06	0.002	23.061
genus Eubacterium fissicatena group id.14373	rs3771393	T	C	-0.131	0.716	2	0.027	7.37904e-07	0.002	24.07
genus Eubacterium fissicatena group id.14373	rs6934739	A	G	0.111	0.295	6	0.025	9.75326e-06	0.001	19.44
genus Eubacterium fissicatena group id.14373	rs7104872	G	A	0.139	0.178	11	0.029	2.73149e-06	0.002	22.545
genus Eubacterium hallii group id.11338	rs10501370	C	T	-0.116	0.053	11	0.025	5.41914e-06	0.001	20.955
genus Eubacterium hallii group id.11338	rs10798999	C	T	0.06	0.216	1	0.013	2.60555e-06	0.002	22.529
genus Eubacterium hallii group id.11338	rs10808115	C	A	0.05	0.522	7	0.011	4.42446e-06	0.001	21.082
genus Eubacterium hallii group id.11338	rs117748144	T	C	-0.127	0.043	11	0.029	7.85995e-06	0.001	19.434
genus Eubacterium hallii group id.11338	rs13116360	T	C	0.154	0.063	4	0.03	2.9449e-07	0.002	26.892
genus Eubacterium hallii group id.11338	rs138531890	A	G	0.153	0.054	3	0.035	5.43063e-06	0.001	19.201
genus Eubacterium hallii group id.11338	rs17074066	T	C	-0.081	0.092	4	0.019	9.3491e-06	0.001	18.493
genus Eubacterium hallii group id.11338	rs17474256	G	A	0.081	0.123	1	0.018	9.45453e-06	0.001	19.295
genus Eubacterium hallii group id.11338	rs281379	A	G	-0.05	0.46	19	0.011	9.32803e-06	0.001	19.835
genus Eubacterium hallii group id.11338	rs28584818	A	G	0.126	0.069	3	0.027	4.43231e-06	0.002	22.038
genus Eubacterium hallii group id.11338	rs60254196	G	A	0.052	0.459	7	0.011	2.69675e-06	0.002	21.841
genus Eubacterium hallii group id.11338	rs630939	C	T	-0.051	0.4	18	0.011	9.15756e-06	0.001	19.803
genus Eubacterium hallii group id.11338	rs74018587	C	T	0.209	0.037	15	0.044	3.70254e-06	0.002	22.731
genus Eubacterium hallii group id.11338	rs78056098	G	T	-0.051	0.361	11	0.011	8.2882e-06	0.001	19.893
genus Eubacterium hallii group id.11338	rs949971	T	G	-0.054	0.384	3	0.012	3.29003e-06	0.002	21.643
genus Eubacterium nodatum group id.11297	rs10263623	C	T	0.193	0.104	7	0.044	8.90697e-06	0.001	19.423
genus Eubacterium nodatum group id.11297	rs10458299	T	C	-0.188	0.081	7	0.042	8.3672e-06	0.001	20.01
genus Eubacterium nodatum group id.11297	rs11006576	A	G	-0.11	0.513	10	0.025	7.98656e-06	0.001	20.064
genus Eubacterium nodatum group id.11297	rs113893692	C	T	-0.185	0.098	9	0.04	5.75705e-06	0.001	21.035
genus Eubacterium nodatum group id.11297	rs34297067	A	G	-0.187	0.139	14	0.034	6.59781e-08	0.002	29.955
genus Eubacterium nodatum group id.11297	rs61841040	G	T	0.161	0.166	10	0.034	3.56139e-06	0.002	22.105
genus Eubacterium nodatum group id.11297	rs6818880	G	A	0.11	0.545	4	0.025	7.82546e-06	0.001	20.027
genus Eubacterium nodatum group id.11297	rs77910827	C	T	0.202	0.103	9	0.041	9.05378e-07	0.002	23.803
genus Eubacterium nodatum group id.11297	rs7827125	C	T	0.122	0.282	8	0.027	7.17348e-06	0.001	20.314
genus Eubacterium nodatum group id.11297	rs7880204	T	C	-0.125	0.248	1	0.028	6.8388e-06	0.001	20.763
genus Eubacterium nodatum group id.11297	rs9425984	T	C	-0.13	0.239	1	0.029	7.20676e-06	0.001	19.842
genus Eubacterium oxidoreducens group id.11339	rs12129908	A	C	-0.089	0.553	1	0.02	5.79522e-06	0.001	20.282
genus Eubacterium oxidoreducens group id.11339	rs2973294	G	T	0.092	0.421	4	0.02	2.38836e-06	0.002	22.328
genus Eubacterium oxidoreducens group id.11339	rs34561138	G	A	0.216	0.059	16	0.046	2.51166e-06	0.002	22.083
genus Eubacterium oxidoreducens group id.11339	rs440215	T	C	-0.093	0.538	5	0.02	1.65406e-06	0.002	22.809
genus Eubacterium rectale group id.14374	rs10248854	C	A	-0.053	0.36	7	0.011	4.20678e-06	0.002	21.637
genus Eubacterium rectale group id.14374	rs10797540	A	G	0.05	0.434	1	0.011	3.53387e-06	0.002	21.548
genus Eubacterium rectale group id.14374	rs143694765	T	C	0.087	0.094	1	0.02	9.75371e-06	0.001	19.346
genus Eubacterium rectale group id.14374	rs2884897	A	G	-0.129	0.053	11	0.029	6.44421e-06	0.001	20.031
genus Eubacterium rectale group id.14374	rs314726	T	C	0.053	0.457	2	0.011	1.37965e-06	0.002	23.326
genus Eubacterium rectale group id.14374	rs35398954	A	G	-0.09	0.121	15	0.017	5.39946e-07	0.002	26.649
genus Eubacterium rectale group id.14374	rs59427698	A	G	-0.058	0.203	9	0.013	5.36908e-06	0.001	19.376
genus Eubacterium rectale group id.14374	rs62547233	A	G	0.054	0.307	9	0.012	9.89829e-06	0.001	19.905
genus Eubacterium ruminantium group id.11340	rs10131724	C	A	0.2	0.936	14	0.041	2.38666e-06	0.002	23.231
genus Eubacterium ruminantium group id.11340	rs10923018	G	A	0.073	0.472	1	0.016	6.79548e-06	0.001	20.375
genus Eubacterium ruminantium group id.11340	rs11637981	T	G	0.073	0.516	15	0.016	5.43676e-06	0.001	20.73
genus Eubacterium ruminantium group id.11340	rs13025464	C	T	0.074	0.617	2	0.016	6.96835e-06	0.001	20.249
genus Eubacterium ruminantium group id.11340	rs139749	C	T	-0.085	0.342	22	0.017	8.58836e-07	0.002	24.216
genus Eubacterium ruminantium group id.11340	rs16891896	G	A	-0.175	0.059	5	0.039	2.38122e-06	0.001	20.024
genus Eubacterium ruminantium group id.11340	rs17519472	C	T	0.108	0.154	12	0.023	4.7036e-06	0.001	21.224
genus Eubacterium ruminantium group id.11340	rs209813	G	A	-0.103	0.166	6	0.024	9.23145e-06	0.001	19.163
genus Eubacterium ruminantium group id.11340	rs2116427	A	G	0.091	0.257	5	0.018	4.67369e-07	0.002	24.98
genus Eubacterium ruminantium group id.11340	rs2229917	A	G	0.154	0.067	9	0.032	2.15894e-06	0.002	22.464
genus Eubacterium ruminantium group id.11340	rs2418654	C	T	-0.075	0.478	2	0.017	6.17248e-06	0.001	20.385
genus Eubacterium ruminantium group id.11340	rs57340348	T	C	-0.098	0.215	6	0.021	4.93276e-06	0.001	21.308
genus Eubacterium ruminantium group id.11340	rs606117	G	A	-0.083	0.668	9	0.018	4.81637e-06	0.001	21.293
genus Eubacterium ruminantium group id.11340	rs6676699	T	G	0.089	0.778	1	0.02	6.37984e-06	0.001	20.436
genus Eubacterium ruminantium group id.11340	rs7000472	G	A	0.076	0.638	8	0.017	4.06846e-06	0.001	21.281
genus Eubacterium ruminantium group id.11340	rs72836424	C	T	-0.14	0.095	10	0.03	2.62126e-06	0.002	21.621
genus Eubacterium ruminantium group id.11340	rs73139629	A	C	-0.115	0.132	12	0.025	5.36204e-06	0.002	21.552
genus Eubacterium ventriosum group id.11341	rs11617697	A	G	-0.143	0.048	13	0.029	7.21755e-07	0.002	25.076
genus Eubacterium ventriosum group id.11341	rs12964517	G	A	0.059	0.316	18	0.012	2.07501e-06	0.002	22.621
genus Eubacterium ventriosum group id.11341	rs13082419	C	T	-0.072	0.17	3	0.016	9.55983e-06	0.001	19.658
genus Eubacterium ventriosum group id.11341	rs16884680	G	T	-0.091	0.107	8	0.019	1.73968e-06	0.002	22.306
genus Eubacterium ventriosum group id.11341	rs35179274	C	T	-0.063	0.244	14	0.014	5.75798e-06	0.001	20.7
genus Eubacterium ventriosum group id.11341	rs3809430	T	C	-0.055	0.348	14	0.012	3.5532e-06	0.001	21.423
genus Eubacterium ventriosum group id.11341	rs66746423	C	T	0.075	0.156	1	0.016	6.11139e-06	0.001	20.747
genus Eubacterium ventriosum group id.11341	rs6704822	G	A	-0.074	0.884	2	0.017	6.62232e-06	0.001	19.658
genus Eubacterium ventriosum group id.11341	rs72783037	C	A	0.066	0.187	16	0.014	6.54757e-06	0.001	21.009
genus Eubacterium ventriosum group id.11341	rs73615400	T	C	-0.096	0.091	20	0.019	9.53608e-07	0.002	24.439
genus Eubacterium ventriosum group id.11341	rs73849225	T	C	0.098	0.08	4	0.022	5.20907e-06	0.001	18.905
genus Eubacterium ventriosum group id.11341	rs78250280	G	A	0.075	0.149	1	0.016	3.35792e-06	0.001	20.795
genus Eubacterium ventriosum group id.11341	rs876734	T	C	0.062	0.711	12	0.013	2.88908e-06	0.002	21.79
genus Eubacterium ventriosum group id.11341	rs9316536	T	G	-0.082	0.136	13	0.018	7.8352e-06	0.001	19.908
genus Eubacterium xylanophilum group id.14375	rs10140184	A	C	0.058	0.413	14	0.013	4.95861e-06	0.001	20.956
genus Eubacterium xylanophilum group id.14375	rs10917203	A	C	0.061	0.335	1	0.013	3.15152e-06	0.002	21.895
genus Eubacterium xylanophilum group id.14375	rs112176119	C	T	-0.113	0.065	16	0.025	3.32767e-06	0.001	21.309
genus Eubacterium xylanophilum group id.14375	rs13239072	G	A	0.069	0.275	7	0.014	1.81782e-06	0.002	23.194
genus Eubacterium xylanophilum group id.14375	rs17830032	G	A	-0.161	0.054	20	0.031	2.38891e-07	0.002	26.745
genus Eubacterium xylanophilum group id.14375	rs1999224	G	T	-0.095	0.089	9	0.02	3.75491e-06	0.002	21.746
genus Eubacterium xylanophilum group id.14375	rs2012708	G	A	-0.057	0.636	16	0.013	6.52544e-06	0.001	20.398
genus Eubacterium xylanophilum group id.14375	rs2213117	T	G	0.088	0.161	11	0.019	4.21328e-06	0.002	21.565
genus Eubacterium xylanophilum group id.14375	rs75586835	A	G	-0.114	0.067	4	0.026	9.38707e-06	0.001	18.885
genus Faecalibacterium id.2057	rs10927394	G	T	-0.232	0.027	1	0.051	7.01892e-06	0.001	20.547
genus Faecalibacterium id.2057	rs114946999	C	T	-0.086	0.098	2	0.019	5.69574e-06	0.001	20.646
genus Faecalibacterium id.2057	rs11776390	T	C	-0.078	0.09	8	0.017	6.39676e-06	0.001	20.79
genus Faecalibacterium id.2057	rs1271565	C	T	-0.058	0.272	14	0.012	1.3017e-06	0.002	23.192
genus Faecalibacterium id.2057	rs12753492	A	C	0.064	0.149	1	0.015	8.80278e-06	0.001	18.293
genus Faecalibacterium id.2057	rs2835874	T	C	-0.087	0.07	21	0.02	7.54397e-06	0.001	19.437
genus Faecalibacterium id.2057	rs6910935	G	A	-0.135	0.946	6	0.028	1.37848e-06	0.002	23.696
genus Faecalibacterium id.2057	rs75499067	C	T	0.228	0.064	16	0.047	1.76449e-06	0.002	23.897
genus Faecalibacterium id.2057	rs79656633	T	C	0.146	0.105	1	0.032	8.13561e-06	0.001	20.323
genus Faecalibacterium id.2057	rs9536330	T	C	-0.048	0.409	13	0.011	5.33261e-06	0.001	20.023
genus Family XIII AD3011 group id.11293	rs11126423	T	C	-0.09	0.887	2	0.02	5.91248e-06	0.001	21.223
genus Family XIII AD3011 group id.11293	rs11736617	G	A	-0.076	0.12	4	0.017	9.02049e-06	0.001	19.472
genus Family XIII AD3011 group id.11293	rs12812672	T	C	-0.096	0.074	12	0.021	2.55806e-06	0.001	21.27
genus Family XIII AD3011 group id.11293	rs149302	T	C	-0.065	0.213	5	0.014	7.48187e-06	0.001	20.318
genus Family XIII AD3011 group id.11293	rs16840310	G	A	0.061	0.628	1	0.012	6.75118e-07	0.002	24.777
genus Family XIII AD3011 group id.11293	rs16940167	C	T	0.073	0.169	15	0.016	3.90841e-06	0.001	20.986
genus Family XIII AD3011 group id.11293	rs17156849	G	A	-0.113	0.063	7	0.025	4.1917e-06	0.001	21.178
genus Family XIII AD3011 group id.11293	rs62200412	C	T	-0.08	0.171	20	0.016	5.80216e-07	0.002	23.891
genus Family XIII AD3011 group id.11293	rs72730932	C	A	-0.09	0.164	1	0.018	6.88763e-07	0.002	25.795
genus Family XIII AD3011 group id.11293	rs739451	C	T	0.065	0.176	9	0.015	7.87807e-06	0.001	19.384
genus Family XIII AD3011 group id.11293	rs9276029	A	G	-0.081	0.168	6	0.019	8.92771e-06	0.001	19.095
genus Family XIII AD3011 group id.11293	rs9837139	A	G	0.108	0.082	3	0.024	8.70803e-06	0.001	19.987
genus Family XIII UCG001 id.11294	rs112362903	A	G	-0.149	0.043	17	0.033	7.87771e-06	0.001	19.998
genus Family XIII UCG001 id.11294	rs12049454	T	C	-0.065	0.301	1	0.013	1.17379e-06	0.002	23.309
genus Family XIII UCG001 id.11294	rs1426266	C	T	0.067	0.704	3	0.014	1.24934e-06	0.002	23.543
genus Family XIII UCG001 id.11294	rs3842897	G	A	-0.113	0.065	1	0.024	5.19709e-06	0.002	21.528
genus Family XIII UCG001 id.11294	rs62414802	C	T	-0.061	0.298	6	0.013	4.29181e-06	0.001	20.673
genus Family XIII UCG001 id.11294	rs7119679	G	A	-0.081	0.15	11	0.017	3.52493e-06	0.001	21.426
genus Family XIII UCG001 id.11294	rs76463770	A	G	0.193	0.052	3	0.042	3.77477e-06	0.001	21.155
genus Family XIII UCG001 id.11294	rs8076666	G	A	-0.089	0.864	17	0.02	8.01826e-06	0.001	20.026
genus Flavonifractor id.2059	rs114873521	C	T	-0.13	0.077	5	0.029	7.12525e-06	0.001	19.558
genus Flavonifractor id.2059	rs11811696	T	C	-0.116	0.11	1	0.024	2.07348e-06	0.002	23.187
genus Flavonifractor id.2059	rs12030302	G	A	0.069	0.509	1	0.014	5.60841e-07	0.002	25.357
genus Flavonifractor id.2059	rs34066017	A	G	0.076	0.246	11	0.016	1.52086e-06	0.002	22.875
genus Flavonifractor id.2059	rs806808	C	T	-0.067	0.524	10	0.014	1.17972e-06	0.002	23.874
genus Fusicatenibacter id.11305	rs10439674	A	G	-0.057	0.202	21	0.013	7.68493e-06	0.001	19.364
genus Fusicatenibacter id.11305	rs167879	T	C	0.066	0.833	20	0.015	5.86894e-06	0.001	19.653
genus Fusicatenibacter id.11305	rs1864685	A	C	-0.049	0.465	17	0.011	4.96158e-06	0.001	20.946
genus Fusicatenibacter id.11305	rs2025938	G	A	-0.097	0.077	10	0.021	2.98834e-06	0.002	22.169
genus Fusicatenibacter id.11305	rs206581	A	G	-0.057	0.209	18	0.013	8.95757e-06	0.001	19.745
genus Fusicatenibacter id.11305	rs2132128	G	A	-0.077	0.165	8	0.016	1.07686e-06	0.002	23.172
genus Fusicatenibacter id.11305	rs3303	T	C	-0.095	0.077	10	0.02	3.93895e-06	0.002	21.836
genus Fusicatenibacter id.11305	rs4378146	A	C	-0.062	0.242	1	0.013	7.20444e-07	0.002	24.236
genus Fusicatenibacter id.11305	rs60254196	G	A	0.049	0.459	7	0.011	5.46739e-06	0.001	20.271
genus Fusicatenibacter id.11305	rs62187631	T	C	-0.071	0.14	2	0.016	4.54527e-06	0.001	19.909
genus Fusicatenibacter id.11305	rs62353480	A	G	-0.07	0.171	5	0.015	1.56769e-06	0.002	23.207
genus Fusicatenibacter id.11305	rs6515626	G	A	0.142	0.062	20	0.031	7.28652e-06	0.001	20.383
genus Fusicatenibacter id.11305	rs704418	C	T	-0.074	0.814	3	0.015	7.77428e-07	0.002	23.933
genus Fusicatenibacter id.11305	rs73103914	A	G	-0.06	0.178	12	0.013	8.29564e-06	0.001	19.733
genus Fusicatenibacter id.11305	rs792108	C	T	0.051	0.646	2	0.011	8.49533e-06	0.001	19.936
genus Fusicatenibacter id.11305	rs8028026	G	A	0.079	0.909	15	0.018	8.06325e-06	0.001	19.256
genus Fusicatenibacter id.11305	rs8063430	T	C	-0.104	0.06	16	0.022	4.9289e-06	0.002	21.921
genus Fusicatenibacter id.11305	rs9905659	G	A	-0.062	0.188	17	0.014	7.30988e-06	0.001	20.351
genus Gordonibacter id.821	rs13412653	A	C	0.108	0.354	2	0.024	8.61133e-06	0.001	20.226
genus Gordonibacter id.821	rs16955299	G	A	-0.196	0.084	17	0.043	6.37016e-06	0.001	20.524
genus Gordonibacter id.821	rs322296	G	A	0.179	0.119	7	0.038	4.0242e-06	0.002	22.436
genus Gordonibacter id.821	rs35042269	C	A	-0.18	0.189	4	0.04	8.10849e-06	0.001	19.982
genus Gordonibacter id.821	rs3765837	T	G	-0.191	0.079	1	0.043	7.16902e-06	0.001	19.345
genus Gordonibacter id.821	rs4596722	G	A	-0.103	0.524	9	0.023	9.0567e-06	0.001	19.746
genus Gordonibacter id.821	rs61934597	C	T	-0.172	0.076	12	0.039	8.36681e-06	0.001	19.704
genus Gordonibacter id.821	rs71545975	A	G	-0.154	0.173	7	0.034	7.03947e-06	0.001	20.636
genus Gordonibacter id.821	rs72714787	C	A	0.181	0.104	4	0.038	1.42889e-06	0.002	23.138
genus Gordonibacter id.821	rs72939513	A	G	-0.214	0.054	1	0.049	7.98197e-06	0.001	19.023
genus Gordonibacter id.821	rs7294633	T	C	-0.129	0.649	12	0.025	3.43764e-07	0.002	26.497
genus Gordonibacter id.821	rs768830	A	G	-0.15	0.871	7	0.033	7.75586e-06	0.001	20.209
genus Haemophilus id.3698	rs10781340	A	G	-0.095	0.834	9	0.02	4.32265e-06	0.002	21.8
genus Haemophilus id.3698	rs111582866	G	A	-0.124	0.101	16	0.026	1.27347e-06	0.002	22.812
genus Haemophilus id.3698	rs35509	G	A	0.128	0.079	12	0.027	2.00951e-06	0.002	22.764
genus Haemophilus id.3698	rs4822728	T	C	0.071	0.437	22	0.015	3.47848e-06	0.002	21.737
genus Haemophilus id.3698	rs76022354	C	T	0.245	0.033	10	0.051	1.83033e-06	0.002	23.417
genus Haemophilus id.3698	rs78909003	T	C	-0.246	0.05	9	0.05	1.66744e-06	0.002	23.877
genus Haemophilus id.3698	rs9328464	T	C	0.072	0.492	6	0.015	1.42269e-06	0.002	23.612
genus Haemophilus id.3698	rs9382510	C	T	-0.094	0.246	6	0.017	7.12049e-08	0.002	29.338
genus Haemophilus id.3698	rs9895850	T	C	-0.193	0.05	17	0.042	2.14062e-06	0.001	21.434
genus Holdemanella id.11393	rs12513188	G	A	0.09	0.222	4	0.02	4.65479e-06	0.001	21.423
genus Holdemanella id.11393	rs17586763	T	C	-0.227	0.018	13	0.051	7.71951e-06	0.001	19.848
genus Holdemanella id.11393	rs1926302	G	A	-0.108	0.153	1	0.023	7.50136e-06	0.002	21.765
genus Holdemanella id.11393	rs34187114	C	A	-0.105	0.166	8	0.023	5.13499e-06	0.001	21.378
genus Holdemanella id.11393	rs35228298	G	A	0.093	0.247	3	0.02	7.29844e-06	0.001	21.228
genus Holdemanella id.11393	rs4541991	T	C	-0.093	0.236	9	0.019	2.10092e-06	0.002	22.744
genus Holdemanella id.11393	rs607782	C	T	0.085	0.618	6	0.017	7.19449e-07	0.002	24.514
genus Holdemanella id.11393	rs62113381	T	C	-0.105	0.159	19	0.023	5.53886e-06	0.001	20.65
genus Holdemanella id.11393	rs73011279	T	C	-0.096	0.208	19	0.02	1.36044e-06	0.002	23.271
genus Holdemanella id.11393	rs8113760	G	A	0.079	0.352	19	0.017	4.62392e-06	0.001	20.753
genus Holdemania id.2157	rs10885477	T	C	-0.135	0.062	10	0.03	8.59825e-06	0.001	20.035
genus Holdemania id.2157	rs11080063	G	A	-0.067	0.466	17	0.015	6.66884e-06	0.001	19.709
genus Holdemania id.2157	rs111745969	A	G	0.121	0.08	15	0.027	3.70775e-06	0.001	20.613
genus Holdemania id.2157	rs113593397	A	G	-0.129	0.102	8	0.028	9.35729e-06	0.001	20.824
genus Holdemania id.2157	rs116500994	G	T	-0.138	0.052	13	0.029	2.34477e-06	0.002	21.978
genus Holdemania id.2157	rs12701617	A	G	-0.066	0.458	7	0.015	9.51853e-06	0.001	19.543
genus Holdemania id.2157	rs1867876	T	C	0.084	0.294	11	0.016	2.7388e-07	0.002	27.005
genus Holdemania id.2157	rs4146507	C	T	0.079	0.222	5	0.018	7.2297e-06	0.001	20.164
genus Holdemania id.2157	rs73139538	G	A	-0.149	0.053	7	0.033	7.77177e-06	0.001	20.587
genus Holdemania id.2157	rs77293403	A	G	0.165	0.046	5	0.034	1.77468e-06	0.002	23.179
genus Holdemania id.2157	rs80149660	C	T	-0.233	0.059	10	0.052	6.04213e-06	0.001	20.135
genus Holdemania id.2157	rs9500080	C	T	0.093	0.235	6	0.018	4.08517e-07	0.002	26.836
genus Holdemania id.2157	rs9529719	C	T	-0.074	0.675	13	0.016	5.96664e-06	0.001	21.278
genus Holdemania id.2157	rs967319	T	C	0.079	0.247	3	0.018	8.38147e-06	0.001	19.907
genus Howardella id.2000	rs10048062	C	T	-0.147	0.107	15	0.034	8.58875e-06	0.001	19.169
genus Howardella id.2000	rs12452946	A	G	-0.106	0.501	17	0.023	3.80391e-06	0.001	21.367
genus Howardella id.2000	rs1484873	G	A	0.228	0.931	18	0.046	2.55918e-06	0.002	24.174
genus Howardella id.2000	rs17167098	G	A	-0.169	0.113	7	0.035	1.12323e-06	0.002	23.139
genus Howardella id.2000	rs2154047	A	C	0.193	0.932	14	0.042	9.97034e-06	0.001	21.007
genus Howardella id.2000	rs36081916	T	C	-0.181	0.111	7	0.04	4.70046e-06	0.001	20.222
genus Howardella id.2000	rs3791893	A	G	0.147	0.123	2	0.034	9.49708e-06	0.001	18.674
genus Howardella id.2000	rs609430	T	G	-0.112	0.339	4	0.024	3.34488e-06	0.002	21.915
genus Howardella id.2000	rs672217	G	A	0.164	0.141	18	0.035	3.52468e-06	0.002	21.993
genus Howardella id.2000	rs901099	T	G	-0.127	0.312	11	0.025	6.5286e-07	0.002	25.686
genus Hungatella id.11306	rs10044993	A	C	-0.14	0.883	5	0.032	8.06659e-06	0.001	19.407
genus Hungatella id.11306	rs13128780	T	C	-0.15	0.145	4	0.031	1.74997e-06	0.002	22.912
genus Hungatella id.11306	rs13249325	T	G	-0.1	0.367	8	0.023	9.6917e-06	0.001	19.605
genus Hungatella id.11306	rs17092615	G	A	0.152	0.124	14	0.034	7.37683e-06	0.001	20.299
genus Hungatella id.11306	rs72759041	G	T	-0.126	0.235	15	0.028	3.86091e-06	0.001	19.935
genus Intestinibacter id.11345	rs10805326	A	G	-0.078	0.722	4	0.014	3.54544e-08	0.002	30.799
genus Intestinibacter id.11345	rs11109097	T	C	-0.062	0.688	12	0.014	5.4949e-06	0.001	20.302
genus Intestinibacter id.11345	rs118030283	G	A	-0.152	0.038	16	0.032	2.67436e-06	0.002	21.893
genus Intestinibacter id.11345	rs16938435	T	C	-0.112	0.061	9	0.024	1.80098e-06	0.002	22.703
genus Intestinibacter id.11345	rs2098844	T	C	0.058	0.576	11	0.013	6.78875e-06	0.001	20.067
genus Intestinibacter id.11345	rs2702387	G	A	-0.061	0.648	4	0.013	4.25991e-06	0.001	21.205
genus Intestinibacter id.11345	rs4327025	G	A	-0.081	0.195	15	0.015	1.64327e-07	0.002	27.542
genus Intestinibacter id.11345	rs447950	A	G	0.063	0.299	5	0.014	5.6391e-06	0.001	21.14
genus Intestinibacter id.11345	rs478972	C	T	0.143	0.94	11	0.03	1.81991e-06	0.002	23.058
genus Intestinibacter id.11345	rs6062862	A	G	0.092	0.094	20	0.02	6.6799e-06	0.001	20.403
genus Intestinibacter id.11345	rs62430350	T	C	0.151	0.058	6	0.035	6.84227e-06	0.001	18.478
genus Intestinibacter id.11345	rs68093214	C	T	0.066	0.258	3	0.015	9.25763e-06	0.001	19.522
genus Intestinibacter id.11345	rs6875660	C	T	0.089	0.123	5	0.019	3.05781e-06	0.001	21.086
genus Intestinibacter id.11345	rs893394	G	A	0.058	0.42	2	0.013	7.85037e-06	0.001	19.907
genus Intestinibacter id.11345	rs9348442	C	T	0.099	0.088	6	0.022	6.25936e-06	0.001	19.984
genus Intestinimonas id.2062	rs10262702	T	C	0.092	0.129	7	0.019	2.06072e-06	0.002	22.186
genus Intestinimonas id.2062	rs11258178	A	G	0.066	0.415	10	0.013	6.982e-07	0.002	24.26
genus Intestinimonas id.2062	rs12226153	A	G	-0.151	0.062	11	0.031	5.12165e-07	0.002	24.247
genus Intestinimonas id.2062	rs17067892	C	T	0.107	0.077	8	0.025	6.37926e-06	0.001	18.38
genus Intestinimonas id.2062	rs1859797	G	A	0.06	0.504	7	0.013	4.1223e-06	0.001	20.978
genus Intestinimonas id.2062	rs2276760	A	G	-0.069	0.22	3	0.015	7.84061e-06	0.001	20.175
genus Intestinimonas id.2062	rs2731794	C	T	0.121	0.06	5	0.026	1.91743e-06	0.002	21.939
genus Intestinimonas id.2062	rs2930225	T	G	-0.073	0.742	16	0.015	1.34623e-06	0.002	22.747
genus Intestinimonas id.2062	rs4113676	A	C	-0.219	0.062	20	0.049	7.41635e-06	0.001	19.87
genus Intestinimonas id.2062	rs4784055	T	C	-0.175	0.056	16	0.039	8.71806e-07	0.001	20.629
genus Intestinimonas id.2062	rs62240188	G	A	0.13	0.069	3	0.027	2.20308e-06	0.002	23.698
genus Intestinimonas id.2062	rs62427239	C	A	0.163	0.046	6	0.037	9.40503e-06	0.001	19.572
genus Intestinimonas id.2062	rs6934519	C	T	0.069	0.275	6	0.015	8.56959e-06	0.001	20.979
genus Intestinimonas id.2062	rs716604	A	G	0.082	0.188	2	0.017	8.56624e-07	0.002	24.285
genus Intestinimonas id.2062	rs7170984	T	C	-0.066	0.29	15	0.014	2.98353e-06	0.002	21.855
genus Intestinimonas id.2062	rs72982915	C	T	0.183	0.046	2	0.04	4.91157e-06	0.001	20.679
genus Intestinimonas id.2062	rs9823439	C	T	0.058	0.559	3	0.013	9.85871e-06	0.001	19.595
genus Lachnoclostridium id.11308	rs1031599	T	G	0.079	0.916	3	0.018	6.31379e-06	0.001	20.036
genus Lachnoclostridium id.11308	rs12566975	T	C	-0.047	0.493	1	0.011	9.57194e-06	0.001	19.577
genus Lachnoclostridium id.11308	rs1528479	A	G	0.05	0.63	2	0.011	9.63984e-06	0.001	19.781
genus Lachnoclostridium id.11308	rs1997204	C	T	0.108	0.947	12	0.024	5.97077e-06	0.001	19.938
genus Lachnoclostridium id.11308	rs2385421	A	G	0.075	0.104	18	0.018	7.13724e-06	0.001	17.043
genus Lachnoclostridium id.11308	rs3821998	C	A	-0.086	0.089	4	0.019	6.72048e-06	0.001	20.141
genus Lachnoclostridium id.11308	rs4738679	A	G	0.052	0.635	8	0.011	4.41754e-06	0.001	20.81
genus Lachnoclostridium id.11308	rs6112314	A	C	-0.056	0.397	20	0.011	2.43215e-07	0.002	26.96
genus Lachnoclostridium id.11308	rs615997	T	C	0.051	0.499	3	0.011	2.0268e-06	0.002	23.09
genus Lachnoclostridium id.11308	rs62285313	A	G	0.086	0.086	3	0.018	1.58332e-06	0.002	22.652
genus Lachnoclostridium id.11308	rs72829893	G	T	0.117	0.066	17	0.027	5.57763e-06	0.001	19.196
genus Lachnoclostridium id.11308	rs78068103	A	G	0.089	0.092	17	0.019	3.66522e-06	0.001	20.811
genus Lachnoclostridium id.11308	rs789029	C	T	-0.064	0.189	18	0.014	3.75327e-06	0.002	21.6
genus Lachnospiraceae FCS020 group id.11314	rs10093861	G	A	-0.057	0.498	8	0.012	3.05626e-06	0.002	22.045
genus Lachnospiraceae FCS020 group id.11314	rs1254846	A	G	-0.106	0.909	10	0.023	5.59667e-06	0.001	20.768
genus Lachnospiraceae FCS020 group id.11314	rs1363769	C	T	0.201	0.967	19	0.045	1.58161e-06	0.001	19.93
genus Lachnospiraceae FCS020 group id.11314	rs2322265	C	T	-0.067	0.256	4	0.014	5.20811e-06	0.002	22.146
genus Lachnospiraceae FCS020 group id.11314	rs2862811	C	T	-0.056	0.546	3	0.012	3.91913e-06	0.002	21.532
genus Lachnospiraceae FCS020 group id.11314	rs35035870	T	C	-0.191	0.036	11	0.041	2.62029e-06	0.001	21.155
genus Lachnospiraceae FCS020 group id.11314	rs3999074	G	T	-0.055	0.478	10	0.012	6.55043e-06	0.001	20.416
genus Lachnospiraceae FCS020 group id.11314	rs4452603	T	G	0.06	0.286	6	0.014	8.98194e-06	0.001	19.745
genus Lachnospiraceae FCS020 group id.11314	rs7249113	G	A	0.068	0.281	19	0.013	3.721e-07	0.002	25.904
genus Lachnospiraceae FCS020 group id.11314	rs72793667	A	G	-0.117	0.084	2	0.025	1.63422e-06	0.002	22.464
genus Lachnospiraceae FCS020 group id.11314	rs9308097	G	A	-0.055	0.548	4	0.012	7.47291e-06	0.001	20.054
genus Lachnospiraceae FCS020 group id.11314	rs9788306	C	T	-0.063	0.284	13	0.013	1.38618e-06	0.002	23.071
genus Lachnospiraceae NC2004 group id.11316	rs117467633	T	C	-0.17	0.063	17	0.038	9.13314e-06	0.001	19.609
genus Lachnospiraceae NC2004 group id.11316	rs12127733	G	A	0.115	0.178	1	0.025	3.10592e-06	0.002	21.919
genus Lachnospiraceae NC2004 group id.11316	rs12208226	C	A	-0.155	0.106	6	0.034	9.74833e-06	0.001	20.665
genus Lachnospiraceae NC2004 group id.11316	rs12863463	G	A	-0.156	0.055	13	0.035	6.03976e-06	0.001	20.495
genus Lachnospiraceae NC2004 group id.11316	rs17067076	G	A	-0.155	0.077	18	0.035	5.61203e-06	0.001	19.274
genus Lachnospiraceae NC2004 group id.11316	rs1928659	T	C	0.103	0.25	9	0.023	6.17234e-06	0.001	20.495
genus Lachnospiraceae NC2004 group id.11316	rs1929743	T	C	0.084	0.312	13	0.019	9.05503e-06	0.001	19.348
genus Lachnospiraceae NC2004 group id.11316	rs3756315	A	G	-0.088	0.339	5	0.019	3.32583e-06	0.002	21.987
genus Lachnospiraceae NC2004 group id.11316	rs6116753	G	A	0.099	0.24	20	0.021	2.92247e-06	0.002	22.62
genus Lachnospiraceae ND3007 group id.11317	rs2861203	G	A	0.057	0.319	3	0.013	7.36936e-06	0.001	20.215
genus Lachnospiraceae ND3007 group id.11317	rs72776675	T	C	-0.065	0.175	10	0.015	8.71686e-06	0.001	19.12
genus Lachnospiraceae NK4A136 group id.11319	rs10952110	G	T	0.049	0.448	7	0.011	9.08113e-06	0.001	19.794
genus Lachnospiraceae NK4A136 group id.11319	rs11263806	A	G	-0.052	0.278	17	0.012	5.06512e-06	0.001	20.186
genus Lachnospiraceae NK4A136 group id.11319	rs12611395	G	A	0.09	0.911	19	0.02	5.83042e-06	0.001	20.432
genus Lachnospiraceae NK4A136 group id.11319	rs160061	G	A	-0.051	0.532	5	0.011	2.12197e-06	0.002	22.593
genus Lachnospiraceae NK4A136 group id.11319	rs28540839	A	C	0.051	0.487	8	0.011	9.34329e-06	0.001	21.121
genus Lachnospiraceae NK4A136 group id.11319	rs2880566	T	C	0.06	0.188	17	0.013	5.61423e-06	0.001	19.813
genus Lachnospiraceae NK4A136 group id.11319	rs4955932	T	C	-0.049	0.396	3	0.011	7.05424e-06	0.001	20.25
genus Lachnospiraceae NK4A136 group id.11319	rs59805249	T	C	0.094	0.091	5	0.021	9.45388e-06	0.001	20.258
genus Lachnospiraceae NK4A136 group id.11319	rs68104925	T	C	-0.055	0.371	14	0.012	2.36777e-06	0.002	22.644
genus Lachnospiraceae NK4A136 group id.11319	rs7073658	G	T	0.05	0.595	10	0.011	5.26914e-06	0.001	20.743
genus Lachnospiraceae NK4A136 group id.11319	rs7616165	G	T	-0.231	0.037	3	0.048	2.77389e-06	0.002	22.736
genus Lachnospiraceae NK4A136 group id.11319	rs76193507	A	G	-0.23	0.057	3	0.05	2.93089e-06	0.001	21.126
genus Lachnospiraceae NK4A136 group id.11319	rs7832116	A	G	-0.071	0.146	8	0.015	3.57084e-06	0.002	22.196
genus Lachnospiraceae NK4A136 group id.11319	rs954878	A	G	-0.052	0.45	1	0.011	1.78201e-06	0.002	22.779
genus Lachnospiraceae UCG001 id.11321	rs2050911	G	A	0.075	0.304	1	0.015	1.10647e-06	0.002	23.828
genus Lachnospiraceae UCG001 id.11321	rs2371284	C	T	0.076	0.777	12	0.017	7.55962e-06	0.001	20.053
genus Lachnospiraceae UCG001 id.11321	rs437876	T	C	0.078	0.373	3	0.014	7.16556e-08	0.002	29.372
genus Lachnospiraceae UCG001 id.11321	rs4981345	T	C	-0.068	0.351	14	0.015	6.08597e-06	0.001	20.714
genus Lachnospiraceae UCG001 id.11321	rs573933	T	C	-0.108	0.102	9	0.023	3.10506e-06	0.002	21.562
genus Lachnospiraceae UCG001 id.11321	rs62496417	T	G	-0.075	0.271	7	0.017	5.87503e-06	0.001	20.407
genus Lachnospiraceae UCG001 id.11321	rs7341608	T	C	-0.078	0.19	8	0.018	9.48135e-06	0.001	19.511
genus Lachnospiraceae UCG001 id.11321	rs74034332	G	A	0.168	0.046	16	0.038	3.3335e-06	0.001	19.285
genus Lachnospiraceae UCG001 id.11321	rs78848836	A	G	-0.119	0.084	1	0.026	3.38174e-06	0.001	20.939
genus Lachnospiraceae UCG001 id.11321	rs8104225	A	G	0.089	0.149	19	0.02	8.04211e-06	0.001	20.366
genus Lachnospiraceae UCG001 id.11321	rs9403580	C	T	0.108	0.109	6	0.023	3.46785e-06	0.002	22.008
genus Lachnospiraceae UCG001 id.11321	rs985416	T	C	-0.097	0.794	3	0.018	1.45589e-07	0.002	28.477
genus Lachnospiraceae UCG004 id.11324	rs11128180	A	G	0.065	0.224	3	0.014	4.51742e-06	0.001	21.401
genus Lachnospiraceae UCG004 id.11324	rs12072562	T	C	0.133	0.052	1	0.03	7.07375e-06	0.001	19.223
genus Lachnospiraceae UCG004 id.11324	rs12673420	G	A	0.055	0.441	7	0.012	2.98078e-06	0.002	21.927
genus Lachnospiraceae UCG004 id.11324	rs12747809	A	G	0.062	0.66	1	0.013	8.64868e-07	0.002	24.486
genus Lachnospiraceae UCG004 id.11324	rs12894272	G	A	-0.058	0.7	14	0.013	4.3395e-06	0.001	21.433
genus Lachnospiraceae UCG004 id.11324	rs233486	G	A	0.08	0.876	6	0.018	6.28463e-06	0.001	20.228
genus Lachnospiraceae UCG004 id.11324	rs2444793	T	C	0.054	0.53	6	0.012	4.77079e-06	0.001	21.061
genus Lachnospiraceae UCG004 id.11324	rs2726805	A	G	0.055	0.409	4	0.012	6.30406e-06	0.001	20.591
genus Lachnospiraceae UCG004 id.11324	rs2882478	G	A	-0.058	0.455	2	0.012	1.20812e-06	0.002	23.778
genus Lachnospiraceae UCG004 id.11324	rs35182105	A	G	-0.11	0.073	12	0.024	4.86508e-06	0.001	20.519
genus Lachnospiraceae UCG004 id.11324	rs6656451	T	C	0.054	0.561	1	0.012	5.56775e-06	0.001	20.7
genus Lachnospiraceae UCG004 id.11324	rs7629954	A	G	0.108	0.069	3	0.024	5.77218e-06	0.001	20.714
genus Lachnospiraceae UCG008 id.11328	rs10741777	T	C	-0.097	0.261	11	0.019	7.68652e-07	0.002	24.991
genus Lachnospiraceae UCG008 id.11328	rs10793103	T	C	-0.097	0.696	11	0.018	9.34932e-08	0.002	28.885
genus Lachnospiraceae UCG008 id.11328	rs10801803	G	A	-0.117	0.162	1	0.024	1.4003e-06	0.002	23.174
genus Lachnospiraceae UCG008 id.11328	rs13024781	T	C	-0.08	0.503	2	0.017	2.29166e-06	0.002	22.377
genus Lachnospiraceae UCG008 id.11328	rs57091572	A	G	-0.11	0.14	6	0.024	2.85825e-06	0.002	21.934
genus Lachnospiraceae UCG008 id.11328	rs57254474	G	A	0.089	0.241	8	0.02	6.92054e-06	0.001	19.834
genus Lachnospiraceae UCG008 id.11328	rs61944774	A	G	0.18	0.058	12	0.039	6.34118e-06	0.001	20.852
genus Lachnospiraceae UCG008 id.11328	rs62277846	C	T	0.102	0.236	2	0.021	1.58891e-06	0.002	23.208
genus Lachnospiraceae UCG008 id.11328	rs67078837	T	C	-0.085	0.458	4	0.017	7.68192e-07	0.002	24.552
genus Lachnospiraceae UCG008 id.11328	rs75356640	G	A	0.137	0.089	15	0.03	9.83196e-06	0.001	20.281
genus Lachnospiraceae UCG008 id.11328	rs955844	A	C	0.112	0.2	16	0.023	1.80992e-06	0.002	24.077
genus Lachnospiraceae UCG010 id.11330	rs10414815	C	T	-0.105	0.881	19	0.023	4.23975e-06	0.001	20.607
genus Lachnospiraceae UCG010 id.11330	rs11192447	A	G	0.127	0.075	10	0.024	4.68954e-07	0.002	27.035
genus Lachnospiraceae UCG010 id.11330	rs12346653	C	T	0.066	0.274	9	0.014	2.70321e-06	0.002	22.202
genus Lachnospiraceae UCG010 id.11330	rs17730011	G	A	-0.07	0.219	6	0.016	7.84603e-06	0.001	19.995
genus Lachnospiraceae UCG010 id.11330	rs2833528	T	C	0.056	0.639	21	0.013	9.91996e-06	0.001	19.357
genus Lachnospiraceae UCG010 id.11330	rs336138	G	T	0.078	0.163	5	0.017	7.48411e-06	0.001	20.57
genus Lachnospiraceae UCG010 id.11330	rs4576377	C	A	0.057	0.616	7	0.013	7.63062e-06	0.001	20.269
genus Lachnospiraceae UCG010 id.11330	rs72894957	G	A	0.222	0.048	2	0.049	5.68434e-06	0.001	20.876
genus Lachnospiraceae UCG010 id.11330	rs74315802	G	T	0.087	0.121	14	0.018	3.19007e-06	0.002	22.34
genus Lachnospiraceae UCG010 id.11330	rs9981767	A	C	0.066	0.316	21	0.013	9.96369e-07	0.002	24.626
genus Lactobacillus id.1837	rs11674854	C	T	-0.085	0.427	2	0.018	1.59199e-06	0.002	23.335
genus Lactobacillus id.1837	rs12693845	C	T	-0.081	0.357	2	0.018	8.96314e-06	0.001	20.605
genus Lactobacillus id.1837	rs1530559	G	A	0.08	0.568	2	0.018	4.93106e-06	0.001	20.352
genus Lactobacillus id.1837	rs16861661	G	A	-0.183	0.05	1	0.038	1.27809e-06	0.002	23.046
genus Lactobacillus id.1837	rs62314653	C	A	0.188	0.063	4	0.039	2.24383e-06	0.002	22.623
genus Lactobacillus id.1837	rs7399658	G	A	-0.107	0.216	13	0.022	3.12097e-06	0.002	23.31
genus Lactobacillus id.1837	rs75127669	C	A	0.14	0.071	6	0.031	6.83439e-06	0.001	20.276
genus Lactobacillus id.1837	rs768253	T	G	-0.079	0.391	8	0.017	4.24766e-06	0.001	21.249
genus Lactobacillus id.1837	rs921925	A	C	0.099	0.262	19	0.02	9.71673e-07	0.002	23.491
genus Lactococcus id.1851	rs10417872	G	T	-0.118	0.742	19	0.025	1.28677e-06	0.002	23.272
genus Lactococcus id.1851	rs123059	C	T	0.137	0.778	17	0.027	1.26561e-06	0.002	24.765
genus Lactococcus id.1851	rs12621813	G	A	0.108	0.282	2	0.024	6.6083e-06	0.001	20.41
genus Lactococcus id.1851	rs17168302	G	A	0.192	0.066	7	0.042	6.28608e-06	0.001	20.399
genus Lactococcus id.1851	rs2293361	C	T	-0.199	0.065	2	0.043	1.39592e-06	0.001	21.366
genus Lactococcus id.1851	rs4766997	C	T	0.115	0.296	12	0.024	2.06144e-06	0.002	23.106
genus Lactococcus id.1851	rs55910161	C	T	0.146	0.135	10	0.031	2.36211e-06	0.002	22.691
genus Lactococcus id.1851	rs6674304	C	T	0.201	0.069	1	0.044	6.1776e-06	0.001	20.616
genus Lactococcus id.1851	rs7992246	C	T	-0.104	0.653	13	0.023	4.44723e-06	0.001	20.395
genus Marvinbryantia id.2005	rs11620597	T	C	0.119	0.053	13	0.027	7.80171e-06	0.001	19.337
genus Marvinbryantia id.2005	rs1187983	C	T	-0.094	0.122	1	0.019	2.02428e-06	0.002	23.447
genus Marvinbryantia id.2005	rs146541147	G	A	0.119	0.071	19	0.027	6.86294e-06	0.001	19.6
genus Marvinbryantia id.2005	rs2724813	G	A	0.084	0.799	10	0.017	6.28449e-07	0.002	25.177
genus Marvinbryantia id.2005	rs2842896	C	T	-0.065	0.528	6	0.013	7.25371e-07	0.002	24.516
genus Marvinbryantia id.2005	rs2863363	G	A	-0.063	0.632	3	0.014	3.11279e-06	0.002	21.685
genus Marvinbryantia id.2005	rs3125832	A	C	0.068	0.262	1	0.015	5.02736e-06	0.001	20.475
genus Marvinbryantia id.2005	rs61884471	G	A	0.124	0.085	11	0.025	1.01163e-06	0.002	25.081
genus Marvinbryantia id.2005	rs72948274	A	C	-0.126	0.058	11	0.027	3.25912e-06	0.002	21.543
genus Marvinbryantia id.2005	rs8006832	G	T	-0.095	0.111	14	0.022	6.58082e-06	0.001	19.314
genus Methanobrevibacter id.123	rs10202904	G	T	0.113	0.533	2	0.024	3.08546e-06	0.002	22.257
genus Methanobrevibacter id.123	rs1334944	T	C	0.115	0.285	10	0.026	7.61377e-06	0.001	20.327
genus Methanobrevibacter id.123	rs4802933	G	A	0.136	0.822	19	0.031	9.73823e-06	0.001	19.371
genus Methanobrevibacter id.123	rs6776814	T	C	-0.189	0.09	3	0.042	8.04896e-06	0.001	20.247
genus Methanobrevibacter id.123	rs76029318	T	C	0.223	0.065	13	0.045	1.07552e-06	0.002	24.057
genus Methanobrevibacter id.123	rs894996	C	A	0.214	0.072	4	0.046	3.81566e-06	0.002	22.061
genus Odoribacter id.952	rs10093869	A	G	-0.058	0.376	8	0.013	3.67443e-06	0.001	21.231
genus Odoribacter id.952	rs10423795	T	C	-0.055	0.593	19	0.012	6.5793e-06	0.001	20.654
genus Odoribacter id.952	rs28417404	A	G	-0.073	0.169	14	0.016	3.68036e-06	0.001	20.287
genus Odoribacter id.952	rs4793970	A	G	-0.058	0.301	17	0.013	6.02698e-06	0.001	19.91
genus Odoribacter id.952	rs6856150	A	G	-0.088	0.882	4	0.019	6.05954e-06	0.001	20.632
genus Odoribacter id.952	rs74553962	T	G	0.121	0.063	8	0.026	9.48681e-06	0.001	21.143
genus Odoribacter id.952	rs77779484	G	A	-0.133	0.059	12	0.027	6.56251e-07	0.002	24.709
genus Olsenella id.822	rs1035588	A	G	-0.108	0.383	2	0.024	4.85501e-06	0.001	20.847
genus Olsenella id.822	rs17148768	G	A	0.14	0.212	10	0.03	2.19842e-06	0.002	22.567
genus Olsenella id.822	rs2759329	A	G	0.111	0.66	1	0.024	3.43202e-06	0.002	21.944
genus Olsenella id.822	rs35225860	A	G	-0.224	0.057	1	0.048	3.87044e-06	0.001	21.483
genus Olsenella id.822	rs6046522	C	T	0.123	0.286	20	0.027	4.48456e-06	0.001	20.74
genus Olsenella id.822	rs61090148	A	G	-0.105	0.423	4	0.023	6.43724e-06	0.001	20.512
genus Olsenella id.822	rs62112538	C	T	-0.199	0.081	19	0.041	1.1882e-06	0.002	24.003
genus Olsenella id.822	rs72691585	C	A	-0.249	0.069	9	0.052	2.95291e-06	0.002	22.869
genus Olsenella id.822	rs7540303	C	T	0.108	0.422	1	0.024	5.32023e-06	0.001	20.889
genus Olsenella id.822	rs8066522	A	G	0.107	0.653	17	0.024	9.70085e-06	0.001	19.637
genus Olsenella id.822	rs9460691	C	A	0.12	0.217	6	0.027	7.2835e-06	0.001	19.939
genus Oscillibacter id.2063	rs11627628	T	C	0.144	0.073	14	0.029	1.00921e-06	0.002	24.602
genus Oscillibacter id.2063	rs11990279	T	C	-0.082	0.24	8	0.018	4.94299e-06	0.001	20.894
genus Oscillibacter id.2063	rs12649930	T	G	0.122	0.094	4	0.026	4.09383e-06	0.002	21.932
genus Oscillibacter id.2063	rs133832	A	C	-0.08	0.313	22	0.016	1.1472e-06	0.002	23.989
genus Oscillibacter id.2063	rs16866406	A	G	0.099	0.139	2	0.021	3.07822e-06	0.002	22.423
genus Oscillibacter id.2063	rs16934185	A	G	-0.13	0.104	9	0.028	4.38036e-06	0.001	21.172
genus Oscillibacter id.2063	rs234108	A	G	0.075	0.48	1	0.015	9.16326e-07	0.002	24.113
genus Oscillibacter id.2063	rs36095275	C	T	-0.075	0.362	14	0.016	1.39627e-06	0.002	23.002
genus Oscillibacter id.2063	rs4506202	G	A	0.071	0.484	8	0.015	3.20826e-06	0.002	21.822
genus Oscillibacter id.2063	rs61883564	A	G	-0.101	0.124	11	0.022	3.38712e-06	0.001	21.026
genus Oscillibacter id.2063	rs62206502	A	C	0.068	0.541	20	0.015	6.59888e-06	0.001	20.268
genus Oscillibacter id.2063	rs75453768	G	T	0.122	0.087	10	0.027	5.34737e-06	0.001	20.664
genus Oscillibacter id.2063	rs761240	G	T	0.177	0.933	20	0.039	2.0384e-06	0.001	20.637
genus Oscillibacter id.2063	rs9393920	G	A	0.074	0.565	6	0.015	9.92247e-07	0.002	24.291
genus Oscillospira id.2064	rs12206468	G	A	-0.133	0.064	6	0.027	1.04222e-06	0.002	24.315
genus Oscillospira id.2064	rs12925026	T	C	0.136	0.073	16	0.031	9.31022e-06	0.001	19.532
genus Oscillospira id.2064	rs1954532	C	T	0.083	0.791	14	0.018	2.26772e-06	0.002	22.225
genus Oscillospira id.2064	rs28889936	A	C	0.114	0.108	4	0.025	3.36589e-06	0.001	20.345
genus Oscillospira id.2064	rs62422654	C	T	0.09	0.147	6	0.02	6.46755e-06	0.001	20.569
genus Oscillospira id.2064	rs72866977	A	C	-0.131	0.07	6	0.028	5.62704e-06	0.001	21.485
genus Oscillospira id.2064	rs751183	C	T	0.077	0.755	1	0.017	6.85125e-06	0.001	20.213
genus Oscillospira id.2064	rs8076323	A	G	0.072	0.258	17	0.016	5.61319e-06	0.001	20.882
genus Oxalobacter id.2978	rs10464997	G	A	0.138	0.153	8	0.029	3.29754e-06	0.002	21.811
genus Oxalobacter id.2978	rs11108500	A	G	-0.199	0.077	12	0.043	3.74283e-06	0.002	21.705
genus Oxalobacter id.2978	rs111966731	T	C	0.213	0.072	15	0.047	7.29861e-06	0.001	20.416
genus Oxalobacter id.2978	rs12002250	A	C	0.217	0.06	9	0.047	1.41504e-06	0.002	21.676
genus Oxalobacter id.2978	rs1569853	T	C	-0.138	0.138	6	0.03	3.64502e-06	0.002	21.614
genus Oxalobacter id.2978	rs36057338	G	T	0.208	0.076	4	0.042	8.79812e-07	0.002	24.32
genus Oxalobacter id.2978	rs3862635	C	T	-0.172	0.079	11	0.039	9.18692e-06	0.001	19.084
genus Oxalobacter id.2978	rs4428215	G	A	0.13	0.26	3	0.024	7.51069e-08	0.002	28.927
genus Oxalobacter id.2978	rs6000536	C	T	-0.131	0.211	22	0.025	2.06054e-07	0.002	26.634
genus Oxalobacter id.2978	rs6993398	G	A	0.127	0.153	8	0.028	7.12771e-06	0.001	20.81
genus Oxalobacter id.2978	rs736744	T	C	-0.118	0.585	9	0.021	2.57472e-08	0.002	31.131
genus Parabacteroides id.954	rs114567323	T	C	0.186	0.047	3	0.041	5.65484e-06	0.001	21.177
genus Parabacteroides id.954	rs115602804	G	A	0.103	0.067	3	0.022	1.93059e-06	0.001	21.414
genus Parabacteroides id.954	rs4236095	A	G	-0.076	0.875	6	0.016	1.93143e-06	0.002	23.538
genus Parabacteroides id.954	rs60884758	C	T	-0.07	0.165	9	0.014	5.7069e-07	0.002	24.397
genus Parabacteroides id.954	rs6657302	T	C	-0.105	0.052	1	0.023	9.75708e-06	0.001	21.477
genus Parabacteroides id.954	rs7298818	C	T	0.089	0.077	12	0.02	8.53631e-06	0.001	19.571
genus Paraprevotella id.962	rs10842464	C	T	0.076	0.582	12	0.017	6.59721e-06	0.001	19.302
genus Paraprevotella id.962	rs140997932	T	C	-0.162	0.065	3	0.035	2.1112e-06	0.001	21.016
genus Paraprevotella id.962	rs145020347	A	G	-0.125	0.139	11	0.026	4.03005e-06	0.002	22.576
genus Paraprevotella id.962	rs17109926	A	G	-0.099	0.188	12	0.022	6.75274e-06	0.001	20.9
genus Paraprevotella id.962	rs17785622	A	G	0.248	0.06	6	0.052	1.92659e-06	0.002	22.382
genus Paraprevotella id.962	rs2081023	A	G	-0.123	0.102	5	0.024	2.63797e-07	0.002	26.851
genus Paraprevotella id.962	rs3008582	T	C	0.106	0.132	1	0.023	4.35993e-06	0.002	21.64
genus Paraprevotella id.962	rs3801748	G	A	0.078	0.346	7	0.017	5.20176e-06	0.001	20.622
genus Paraprevotella id.962	rs4756632	G	T	-0.139	0.093	11	0.029	3.81751e-06	0.002	22.956
genus Paraprevotella id.962	rs4767113	C	T	0.088	0.287	12	0.018	2.14358e-06	0.002	23.044
genus Paraprevotella id.962	rs7240324	T	G	-0.102	0.191	18	0.023	5.95895e-06	0.001	20.312
genus Paraprevotella id.962	rs9602779	A	C	-0.107	0.173	13	0.022	6.9274e-07	0.002	23.459
genus Paraprevotella id.962	rs9900242	A	G	-0.085	0.361	17	0.018	1.14067e-06	0.002	23.696
genus Parasutterella id.2892	rs10899911	A	G	-0.072	0.272	10	0.015	1.15271e-06	0.002	23.426
genus Parasutterella id.2892	rs11715853	G	A	-0.066	0.314	3	0.015	6.22917e-06	0.001	20.584
genus Parasutterella id.2892	rs2090816	C	A	-0.084	0.843	6	0.018	2.89714e-06	0.002	22.491
genus Parasutterella id.2892	rs2387977	T	C	-0.068	0.458	20	0.013	5.38481e-07	0.002	25.593
genus Parasutterella id.2892	rs35055552	T	C	0.11	0.078	8	0.024	3.3485e-06	0.002	21.65
genus Parasutterella id.2892	rs55877868	A	C	-0.104	0.096	17	0.023	2.87071e-06	0.001	20.971
genus Parasutterella id.2892	rs62273907	A	G	0.229	0.05	3	0.05	5.88383e-06	0.001	20.87
genus Parasutterella id.2892	rs6828768	C	T	0.064	0.5	4	0.013	1.78328e-06	0.002	23.048
genus Parasutterella id.2892	rs7303158	C	T	0.065	0.442	12	0.013	1.32776e-06	0.002	23.211
genus Parasutterella id.2892	rs7311004	C	T	0.062	0.624	12	0.014	5.92052e-06	0.001	20.482
genus Parasutterella id.2892	rs7572229	A	G	-0.066	0.51	2	0.013	6.31699e-07	0.002	24.925
genus Parasutterella id.2892	rs78383039	T	C	-0.146	0.067	2	0.03	1.57438e-06	0.002	24.247
genus Parasutterella id.2892	rs8039785	G	T	-0.062	0.548	15	0.013	3.62093e-06	0.002	21.612
genus Parasutterella id.2892	rs823424	G	A	-0.071	0.21	8	0.016	4.95291e-06	0.001	20.658
genus Peptococcus id.2037	rs10031059	C	T	0.121	0.779	4	0.023	1.23637e-07	0.002	28.78
genus Peptococcus id.2037	rs11001941	G	A	-0.196	0.068	10	0.039	1.32859e-06	0.002	24.87
genus Peptococcus id.2037	rs12069354	C	T	0.168	0.067	1	0.038	9.28346e-06	0.001	19.508
genus Peptococcus id.2037	rs2054133	A	G	-0.09	0.526	2	0.019	2.14166e-06	0.002	22.603
genus Peptococcus id.2037	rs36121075	A	G	-0.141	0.128	20	0.031	6.98715e-06	0.001	21.091
genus Peptococcus id.2037	rs5770862	T	C	0.162	0.067	22	0.036	3.21959e-06	0.001	20.615
genus Peptococcus id.2037	rs6918730	A	G	-0.135	0.903	6	0.029	1.14731e-06	0.002	21.806
genus Peptococcus id.2037	rs7033353	G	T	-0.09	0.581	9	0.019	2.21958e-06	0.002	22.522
genus Peptococcus id.2037	rs72850165	T	C	-0.134	0.108	11	0.03	5.74156e-06	0.001	19.983
genus Peptococcus id.2037	rs74592222	G	A	0.138	0.117	1	0.03	8.55342e-06	0.001	20.732
genus Peptococcus id.2037	rs77681628	C	T	0.2	0.059	13	0.039	2.68838e-07	0.002	26.741
genus Phascolarctobacterium id.2168	rs11929846	T	C	-0.07	0.21	4	0.016	8.88423e-06	0.001	19.476
genus Phascolarctobacterium id.2168	rs12618201	A	G	0.064	0.347	2	0.014	3.37699e-06	0.002	21.553
genus Phascolarctobacterium id.2168	rs1264476	G	T	-0.077	0.8	8	0.017	4.29566e-06	0.001	21.354
genus Phascolarctobacterium id.2168	rs56157888	A	C	0.095	0.17	4	0.019	1.08505e-06	0.002	24.228
genus Phascolarctobacterium id.2168	rs74540770	G	A	-0.121	0.065	3	0.026	3.60272e-06	0.002	21.892
genus Phascolarctobacterium id.2168	rs74847270	A	G	-0.105	0.088	22	0.023	5.73099e-06	0.001	20.615
genus Phascolarctobacterium id.2168	rs75882962	T	C	0.097	0.167	12	0.019	3.18985e-07	0.002	25.832
genus Phascolarctobacterium id.2168	rs7982713	G	A	0.073	0.229	13	0.016	9.72165e-06	0.001	19.837
genus Prevotella7 id.11182	rs118038478	A	G	0.206	0.076	16	0.047	7.85416e-06	0.001	19.236
genus Prevotella7 id.11182	rs12195431	T	C	0.197	0.079	6	0.044	8.72811e-06	0.001	19.738
genus Prevotella7 id.11182	rs2240542	C	T	0.121	0.258	2	0.026	4.8415e-06	0.001	21.309
genus Prevotella7 id.11182	rs2918132	T	C	0.115	0.632	10	0.025	6.42407e-06	0.001	20.225
genus Prevotella7 id.11182	rs430270	A	C	0.139	0.201	3	0.03	2.86847e-06	0.002	21.941
genus Prevotella7 id.11182	rs57404562	C	A	0.155	0.18	2	0.032	6.2157e-07	0.002	24.199
genus Prevotella7 id.11182	rs79263163	A	C	-0.144	0.185	11	0.032	7.51052e-06	0.001	20.888
genus Prevotella7 id.11182	rs9426434	T	C	-0.124	0.273	1	0.028	9.71717e-06	0.001	19.71
genus Prevotella7 id.11182	rs9608249	A	G	-0.158	0.171	22	0.034	2.06685e-06	0.002	22.127
genus Prevotella7 id.11182	rs9959718	G	A	0.133	0.25	18	0.028	1.9006e-06	0.002	23.33
genus Prevotella9 id.11183	rs111509883	T	C	0.171	0.085	19	0.035	1.24388e-06	0.002	24.231
genus Prevotella9 id.11183	rs11685699	C	T	-0.141	0.083	2	0.03	2.02554e-06	0.002	22.855
genus Prevotella9 id.11183	rs117271932	A	G	0.208	0.047	22	0.044	2.81722e-06	0.002	22.323
genus Prevotella9 id.11183	rs12648235	T	C	0.079	0.157	4	0.018	7.39078e-06	0.001	19.562
genus Prevotella9 id.11183	rs1304512	G	A	0.076	0.219	5	0.017	5.29078e-06	0.001	21.075
genus Prevotella9 id.11183	rs2104588	C	T	-0.106	0.881	10	0.024	8.1298e-06	0.001	19.713
genus Prevotella9 id.11183	rs2495052	A	G	0.084	0.179	1	0.019	8.9714e-06	0.001	19.802
genus Prevotella9 id.11183	rs2683313	G	A	0.072	0.692	8	0.015	1.68896e-06	0.002	22.84
genus Prevotella9 id.11183	rs7237249	C	T	-0.082	0.135	18	0.018	8.93305e-06	0.001	20.455
genus Prevotella9 id.11183	rs746764	T	C	-0.092	0.173	20	0.019	2.04e-06	0.002	22.454
genus Prevotella9 id.11183	rs7976209	T	C	-0.087	0.167	12	0.02	7.2835e-06	0.001	19.348
genus Prevotella9 id.11183	rs9428102	A	G	-0.078	0.237	1	0.018	4.61732e-06	0.001	19.565
genus Prevotella9 id.11183	rs9613013	G	A	0.092	0.145	22	0.02	6.10408e-06	0.001	20.49
genus Rikenellaceae RC9 gut group id.11191	rs12501673	A	G	0.116	0.325	4	0.026	6.28985e-06	0.001	19.695
genus Rikenellaceae RC9 gut group id.11191	rs17032291	T	C	-0.17	0.141	4	0.037	6.60998e-06	0.001	21.203
genus Rikenellaceae RC9 gut group id.11191	rs17582787	A	G	-0.158	0.129	4	0.034	3.55378e-06	0.002	21.53
genus Rikenellaceae RC9 gut group id.11191	rs2074881	T	C	-0.142	0.179	19	0.032	9.44778e-06	0.001	19.28
genus Rikenellaceae RC9 gut group id.11191	rs2900503	T	G	0.172	0.829	9	0.033	1.55282e-07	0.002	27.825
genus Rikenellaceae RC9 gut group id.11191	rs2998141	C	T	0.136	0.778	10	0.029	4.42374e-06	0.002	21.641
genus Rikenellaceae RC9 gut group id.11191	rs4270579	A	G	0.118	0.696	4	0.027	5.45645e-06	0.001	18.958
genus Rikenellaceae RC9 gut group id.11191	rs4717843	G	T	-0.119	0.362	7	0.026	4.71726e-06	0.001	20.989
genus Rikenellaceae RC9 gut group id.11191	rs7712231	A	G	0.156	0.165	5	0.035	7.9704e-06	0.001	19.883
genus Rikenellaceae RC9 gut group id.11191	rs80309088	G	A	0.174	0.129	6	0.038	4.55638e-06	0.001	20.603
genus Rikenellaceae RC9 gut group id.11191	rs9887954	G	A	-0.115	0.436	1	0.025	4.80806e-06	0.001	21.269
genus Romboutsia id.11347	rs10279978	A	G	-0.062	0.348	7	0.013	1.17009e-06	0.002	23.746
genus Romboutsia id.11347	rs11221428	T	C	-0.073	0.155	11	0.016	6.48649e-06	0.001	21.086
genus Romboutsia id.11347	rs16843578	C	T	-0.088	0.083	1	0.02	5.08124e-06	0.001	19.782
genus Romboutsia id.11347	rs28603357	T	C	-0.215	0.064	7	0.047	8.52236e-06	0.001	20.49
genus Romboutsia id.11347	rs34302036	G	A	-0.055	0.586	7	0.012	5.87665e-06	0.001	20.734
genus Romboutsia id.11347	rs61841503	G	A	0.093	0.137	10	0.017	3.99595e-08	0.002	29.347
genus Romboutsia id.11347	rs62504452	A	G	-0.071	0.166	7	0.016	4.65833e-06	0.001	20.541
genus Romboutsia id.11347	rs7109293	A	G	0.092	0.092	11	0.021	6.98361e-06	0.001	19.955
genus Romboutsia id.11347	rs75200530	T	G	-0.191	0.047	8	0.042	5.06559e-06	0.001	20.497
genus Romboutsia id.11347	rs75987356	G	A	-0.13	0.069	2	0.028	6.70795e-06	0.001	21.344
genus Romboutsia id.11347	rs77702691	A	G	-0.094	0.102	13	0.021	7.3697e-06	0.001	20.49
genus Romboutsia id.11347	rs9389266	T	G	0.072	0.169	6	0.016	9.38469e-06	0.001	19.819
genus Romboutsia id.11347	rs9567264	C	T	0.058	0.32	13	0.013	5.75692e-06	0.001	20.694
genus Roseburia id.2012	rs12740451	T	C	0.07	0.125	1	0.015	7.3426e-06	0.001	20.618
genus Roseburia id.2012	rs16910295	T	C	-0.098	0.061	11	0.021	2.91112e-06	0.002	21.884
genus Roseburia id.2012	rs2160994	C	T	-0.055	0.62	12	0.011	9.6984e-07	0.002	23.966
genus Roseburia id.2012	rs2943022	T	C	0.049	0.46	5	0.011	4.11405e-06	0.001	21.388
genus Roseburia id.2012	rs302266	T	C	-0.078	0.12	1	0.017	8.12587e-06	0.001	20.189
genus Roseburia id.2012	rs329182	T	C	0.069	0.157	5	0.015	5.90147e-06	0.001	20.386
genus Roseburia id.2012	rs55858165	A	C	0.179	0.078	15	0.04	9.98964e-06	0.001	19.598
genus Roseburia id.2012	rs57466170	C	T	0.074	0.087	15	0.017	8.30099e-06	0.001	18.664
genus Roseburia id.2012	rs6445851	A	G	0.05	0.599	3	0.011	3.5272e-06	0.001	21.141
genus Roseburia id.2012	rs6930661	C	T	-0.096	0.076	6	0.02	2.47942e-06	0.002	22.005
genus Roseburia id.2012	rs75326254	C	T	-0.105	0.064	6	0.023	7.50205e-06	0.001	20.53
genus Roseburia id.2012	rs78753150	A	C	0.097	0.059	5	0.021	9.98321e-06	0.001	20.476
genus Roseburia id.2012	rs9300744	C	T	-0.059	0.239	13	0.013	4.75116e-06	0.002	21.73
genus Ruminiclostridium5 id.11355	rs10827477	A	G	-0.055	0.315	10	0.012	2.1918e-06	0.002	22.589
genus Ruminiclostridium5 id.11355	rs113753996	T	C	0.082	0.137	5	0.017	3.98896e-06	0.002	22.125
genus Ruminiclostridium5 id.11355	rs1223978	C	T	-0.048	0.52	13	0.011	8.16188e-06	0.001	20.001
genus Ruminiclostridium5 id.11355	rs1492620	T	C	-0.083	0.081	6	0.018	3.52574e-06	0.001	21.268
genus Ruminiclostridium5 id.11355	rs2482038	C	A	0.052	0.438	10	0.011	1.70314e-06	0.002	22.761
genus Ruminiclostridium5 id.11355	rs2791343	T	C	0.052	0.34	8	0.011	5.53962e-06	0.001	20.807
genus Ruminiclostridium5 id.11355	rs2833828	G	A	0.049	0.453	21	0.011	6.81648e-06	0.001	20.285
genus Ruminiclostridium5 id.11355	rs4955951	A	G	-0.071	0.092	3	0.017	9.9552e-06	0.001	18.524
genus Ruminiclostridium5 id.11355	rs6121460	G	A	0.093	0.081	20	0.02	2.64107e-06	0.002	21.931
genus Ruminiclostridium5 id.11355	rs79968837	A	G	-0.095	0.069	20	0.019	1.14623e-06	0.002	24.114
genus Ruminiclostridium5 id.11355	rs8053158	G	A	0.074	0.88	16	0.016	5.89807e-06	0.002	21.648
genus Ruminiclostridium6 id.11356	rs10829821	T	C	-0.098	0.086	10	0.022	3.47144e-06	0.001	20.403
genus Ruminiclostridium6 id.11356	rs116969552	A	G	-0.167	0.036	10	0.038	9.15946e-06	0.001	19.611
genus Ruminiclostridium6 id.11356	rs11992182	A	C	0.063	0.288	8	0.014	4.64836e-06	0.001	20.565
genus Ruminiclostridium6 id.11356	rs1756364	G	T	0.1	0.121	14	0.02	2.53653e-07	0.002	25.678
genus Ruminiclostridium6 id.11356	rs2548459	C	T	0.055	0.47	19	0.012	6.40206e-06	0.001	20.429
genus Ruminiclostridium6 id.11356	rs35362464	C	A	0.072	0.151	4	0.017	8.99146e-06	0.001	18.954
genus Ruminiclostridium6 id.11356	rs61060922	T	G	0.159	0.045	16	0.032	1.08648e-06	0.002	24.376
genus Ruminiclostridium6 id.11356	rs663262	C	T	0.135	0.948	11	0.031	3.39414e-06	0.001	18.869
genus Ruminiclostridium6 id.11356	rs67479537	T	C	0.119	0.08	19	0.026	9.30208e-06	0.001	20.18
genus Ruminiclostridium6 id.11356	rs71414120	T	G	0.201	0.077	14	0.041	1.07696e-06	0.002	24.428
genus Ruminiclostridium6 id.11356	rs72991535	T	G	0.136	0.06	18	0.03	4.9537e-06	0.001	21.102
genus Ruminiclostridium6 id.11356	rs73176030	T	C	0.059	0.318	7	0.013	7.28887e-06	0.001	19.725
genus Ruminiclostridium6 id.11356	rs77193512	A	G	0.074	0.167	11	0.015	1.29587e-06	0.002	23.121
genus Ruminiclostridium6 id.11356	rs792058	G	A	0.055	0.427	2	0.013	8.57946e-06	0.001	19.524
genus Ruminiclostridium6 id.11356	rs79968172	G	A	0.116	0.056	1	0.024	1.66054e-06	0.002	22.824
genus Ruminiclostridium6 id.11356	rs9555756	A	C	-0.08	0.124	13	0.018	7.10133e-06	0.001	20.709
genus Ruminiclostridium9 id.11357	rs115044523	G	A	-0.098	0.092	7	0.02	2.37203e-06	0.002	23.392
genus Ruminiclostridium9 id.11357	rs12040548	G	T	0.057	0.311	1	0.012	3.14869e-06	0.002	21.73
genus Ruminiclostridium9 id.11357	rs6082461	C	A	-0.059	0.793	20	0.013	4.86598e-06	0.001	20.035
genus Ruminiclostridium9 id.11357	rs7137760	C	T	0.051	0.415	12	0.011	7.06903e-06	0.001	20.501
genus Ruminiclostridium9 id.11357	rs74303178	T	C	0.053	0.32	8	0.012	7.91571e-06	0.001	19.947
genus Ruminiclostridium9 id.11357	rs78191726	T	C	0.094	0.091	6	0.021	7.58281e-06	0.001	20.207
genus Ruminiclostridium9 id.11357	rs918449	G	A	0.095	0.93	19	0.02	2.55994e-06	0.002	23.254
genus Ruminiclostridium9 id.11357	rs9522712	T	C	0.07	0.145	13	0.015	4.65961e-06	0.001	20.393
genus Ruminiclostridium9 id.11357	rs9809789	C	T	-0.072	0.168	3	0.016	8.71967e-06	0.001	20.187
genus Ruminococcaceae NK4A214 group id.11358	rs11241747	T	C	-0.053	0.609	5	0.012	6.58977e-06	0.001	19.778
genus Ruminococcaceae NK4A214 group id.11358	rs11586410	G	A	-0.086	0.134	1	0.017	3.66277e-07	0.002	25.811
genus Ruminococcaceae NK4A214 group id.11358	rs12642039	C	T	0.055	0.634	4	0.012	3.43005e-06	0.001	21.449
genus Ruminococcaceae NK4A214 group id.11358	rs12731	A	G	-0.053	0.451	2	0.012	4.87237e-06	0.001	21.033
genus Ruminococcaceae NK4A214 group id.11358	rs13087692	G	T	-0.057	0.695	3	0.013	8.69221e-06	0.001	20.815
genus Ruminococcaceae NK4A214 group id.11358	rs136761	A	G	0.059	0.571	22	0.012	8.15192e-07	0.002	24.309
genus Ruminococcaceae NK4A214 group id.11358	rs147475196	A	G	-0.134	0.078	3	0.03	4.72498e-06	0.001	20.532
genus Ruminococcaceae NK4A214 group id.11358	rs35559912	T	C	-0.093	0.066	5	0.02	4.89024e-06	0.001	20.626
genus Ruminococcaceae NK4A214 group id.11358	rs4814689	C	T	-0.108	0.067	20	0.023	4.55187e-06	0.002	22.033
genus Ruminococcaceae NK4A214 group id.11358	rs5994253	A	G	-0.081	0.146	22	0.016	2.35185e-07	0.002	26.49
genus Ruminococcaceae NK4A214 group id.11358	rs62027366	T	C	0.062	0.23	16	0.014	6.58461e-06	0.001	19.995
genus Ruminococcaceae NK4A214 group id.11358	rs6681678	T	C	0.1	0.95	1	0.024	9.0494e-06	0.001	17.419
genus Ruminococcaceae NK4A214 group id.11358	rs7573569	T	C	0.108	0.072	2	0.023	3.23139e-06	0.001	21.262
genus Ruminococcaceae UCG002 id.11360	rs10916131	C	T	-0.069	0.138	1	0.015	2.87495e-06	0.002	22.317
genus Ruminococcaceae UCG002 id.11360	rs10927423	C	A	-0.071	0.183	1	0.015	8.49513e-07	0.002	23.337
genus Ruminococcaceae UCG002 id.11360	rs10964441	G	A	-0.149	0.053	9	0.034	7.45109e-06	0.001	18.68
genus Ruminococcaceae UCG002 id.11360	rs113147300	A	G	-0.076	0.132	9	0.016	7.69148e-06	0.001	21.237
genus Ruminococcaceae UCG002 id.11360	rs11607472	A	G	-0.078	0.107	11	0.018	7.18671e-06	0.001	19.577
genus Ruminococcaceae UCG002 id.11360	rs116974815	C	A	-0.19	0.058	11	0.04	2.02516e-06	0.002	22.887
genus Ruminococcaceae UCG002 id.11360	rs11750293	G	T	-0.058	0.281	5	0.012	1.76137e-06	0.002	23.025
genus Ruminococcaceae UCG002 id.11360	rs12463378	A	G	-0.052	0.418	19	0.011	2.95522e-06	0.002	21.691
genus Ruminococcaceae UCG002 id.11360	rs15256	C	T	0.073	0.087	10	0.017	9.45649e-06	0.001	18.925
genus Ruminococcaceae UCG002 id.11360	rs55793120	T	C	0.137	0.051	12	0.027	4.80673e-07	0.002	25.116
genus Ruminococcaceae UCG002 id.11360	rs56030423	G	A	-0.098	0.089	15	0.022	6.30391e-06	0.001	20.637
genus Ruminococcaceae UCG002 id.11360	rs57079348	T	G	-0.077	0.121	13	0.017	7.21822e-06	0.001	19.629
genus Ruminococcaceae UCG002 id.11360	rs6542556	G	A	-0.051	0.655	2	0.011	7.86122e-06	0.001	19.97
genus Ruminococcaceae UCG002 id.11360	rs6793778	T	C	0.056	0.738	3	0.013	9.81296e-06	0.001	19.893
genus Ruminococcaceae UCG002 id.11360	rs7120052	A	C	0.062	0.176	11	0.014	1.96897e-06	0.001	21.252
genus Ruminococcaceae UCG002 id.11360	rs7155595	C	A	0.057	0.309	14	0.012	1.14932e-06	0.002	23.731
genus Ruminococcaceae UCG002 id.11360	rs7249614	G	A	0.049	0.615	19	0.011	9.07382e-06	0.001	19.775
genus Ruminococcaceae UCG002 id.11360	rs7342369	A	C	0.053	0.677	12	0.012	5.66122e-06	0.001	20.692
genus Ruminococcaceae UCG002 id.11360	rs76847269	A	G	0.164	0.057	5	0.036	5.1719e-06	0.001	21.074
genus Ruminococcaceae UCG002 id.11360	rs77564310	A	C	-0.071	0.179	15	0.014	3.28617e-07	0.002	25.626
genus Ruminococcaceae UCG002 id.11360	rs79016051	C	T	-0.089	0.091	1	0.019	2.33744e-06	0.002	21.961
genus Ruminococcaceae UCG002 id.11360	rs882348	A	G	-0.08	0.106	4	0.018	5.44854e-06	0.001	20.054
genus Ruminococcaceae UCG003 id.11361	rs10490280	C	T	-0.067	0.218	2	0.014	4.15547e-06	0.002	21.991
genus Ruminococcaceae UCG003 id.11361	rs11243416	T	C	-0.093	0.101	9	0.019	1.66882e-06	0.002	23.434
genus Ruminococcaceae UCG003 id.11361	rs11613919	G	T	0.073	0.213	12	0.016	1.6251e-06	0.002	21.83
genus Ruminococcaceae UCG003 id.11361	rs16959793	A	C	-0.063	0.28	15	0.013	2.21707e-06	0.002	22.689
genus Ruminococcaceae UCG003 id.11361	rs2523124	C	T	0.055	0.602	7	0.012	5.78376e-06	0.001	20.465
genus Ruminococcaceae UCG003 id.11361	rs3013089	G	A	-0.055	0.385	1	0.012	4.38137e-06	0.001	20.995
genus Ruminococcaceae UCG003 id.11361	rs4452755	A	C	-0.063	0.305	8	0.013	3.29337e-06	0.002	22.169
genus Ruminococcaceae UCG003 id.11361	rs4532474	G	A	0.077	0.149	6	0.017	4.82125e-06	0.001	20.364
genus Ruminococcaceae UCG003 id.11361	rs646327	G	A	0.059	0.468	19	0.012	7.83177e-07	0.002	24.563
genus Ruminococcaceae UCG003 id.11361	rs6759615	A	G	0.103	0.07	2	0.02	7.86231e-07	0.002	26.22
genus Ruminococcaceae UCG003 id.11361	rs73341549	T	C	-0.17	0.051	7	0.032	1.50952e-07	0.002	28.389
genus Ruminococcaceae UCG003 id.11361	rs78720113	A	G	-0.115	0.07	3	0.025	7.59259e-06	0.001	21.353
genus Ruminococcaceae UCG004 id.11362	rs10976229	T	G	0.096	0.141	9	0.021	7.04482e-06	0.001	20.007
genus Ruminococcaceae UCG004 id.11362	rs11961899	G	A	-0.071	0.271	6	0.016	9.18015e-06	0.001	19.235
genus Ruminococcaceae UCG004 id.11362	rs12125734	G	T	0.134	0.087	1	0.026	2.09426e-07	0.002	27.083
genus Ruminococcaceae UCG004 id.11362	rs2248146	T	C	0.069	0.322	7	0.015	8.19993e-06	0.001	20.132
genus Ruminococcaceae UCG004 id.11362	rs3800154	A	C	-0.08	0.221	6	0.018	6.11575e-06	0.001	20.175
genus Ruminococcaceae UCG004 id.11362	rs511258	G	A	-0.076	0.263	3	0.016	4.52054e-06	0.002	21.732
genus Ruminococcaceae UCG004 id.11362	rs550351	A	C	0.079	0.44	1	0.018	9.43127e-06	0.001	19.052
genus Ruminococcaceae UCG004 id.11362	rs6769553	A	G	0.085	0.284	3	0.016	7.91061e-08	0.002	29.122
genus Ruminococcaceae UCG004 id.11362	rs7569771	A	G	-0.076	0.217	2	0.017	8.1197e-06	0.001	19.866
genus Ruminococcaceae UCG004 id.11362	rs9818949	T	G	-0.086	0.781	3	0.019	5.38828e-06	0.001	20.771
genus Ruminococcaceae UCG005 id.11363	rs10873449	C	T	-0.065	0.831	14	0.014	4.11169e-06	0.001	20.685
genus Ruminococcaceae UCG005 id.11363	rs10937802	A	G	-0.076	0.903	4	0.017	8.17354e-06	0.001	20.183
genus Ruminococcaceae UCG005 id.11363	rs10950694	C	T	-0.058	0.577	7	0.011	4.29804e-07	0.002	25.616
genus Ruminococcaceae UCG005 id.11363	rs114279581	A	G	-0.147	0.048	2	0.032	3.21855e-06	0.002	21.516
genus Ruminococcaceae UCG005 id.11363	rs12288512	A	G	0.067	0.18	11	0.014	3.10277e-06	0.001	21.305
genus Ruminococcaceae UCG005 id.11363	rs12458218	T	C	0.068	0.177	18	0.014	2.41024e-06	0.002	21.961
genus Ruminococcaceae UCG005 id.11363	rs2893871	G	A	-0.074	0.152	10	0.016	3.53843e-06	0.002	22.432
genus Ruminococcaceae UCG005 id.11363	rs34781347	G	A	0.189	0.06	20	0.039	6.04728e-07	0.002	23.831
genus Ruminococcaceae UCG005 id.11363	rs55793120	T	C	0.122	0.051	12	0.028	7.37038e-06	0.001	18.903
genus Ruminococcaceae UCG005 id.11363	rs72776570	C	A	0.087	0.083	10	0.02	5.3571e-06	0.001	19.495
genus Ruminococcaceae UCG005 id.11363	rs7449320	C	A	0.06	0.221	5	0.013	4.80773e-06	0.001	20.969
genus Ruminococcaceae UCG005 id.11363	rs7555878	G	A	-0.059	0.72	1	0.013	2.81022e-06	0.002	21.928
genus Ruminococcaceae UCG005 id.11363	rs7586445	G	A	0.078	0.126	2	0.018	8.81455e-06	0.001	19.654
genus Ruminococcaceae UCG005 id.11363	rs898577	C	T	0.123	0.945	15	0.029	7.46311e-06	0.001	18.411
genus Ruminococcaceae UCG009 id.11366	rs12508214	C	T	-0.077	0.351	4	0.017	4.75488e-06	0.001	21.023
genus Ruminococcaceae UCG009 id.11366	rs138460696	A	G	0.139	0.106	2	0.032	9.80844e-06	0.001	19.448
genus Ruminococcaceae UCG009 id.11366	rs1550196	A	G	-0.131	0.883	17	0.026	1.13287e-06	0.002	24.846
genus Ruminococcaceae UCG009 id.11366	rs2058609	G	A	-0.082	0.686	12	0.017	3.12486e-06	0.002	21.834
genus Ruminococcaceae UCG009 id.11366	rs2192926	A	G	-0.089	0.237	2	0.019	4.87742e-06	0.001	21.287
genus Ruminococcaceae UCG009 id.11366	rs4079028	C	T	0.092	0.194	1	0.02	3.28246e-06	0.001	21.091
genus Ruminococcaceae UCG009 id.11366	rs4708333	T	G	-0.084	0.302	6	0.017	1.56246e-06	0.002	23.119
genus Ruminococcaceae UCG009 id.11366	rs6952765	G	A	0.073	0.461	7	0.017	8.13055e-06	0.001	19.267
genus Ruminococcaceae UCG009 id.11366	rs758191	T	G	0.177	0.064	16	0.038	9.0099e-06	0.002	22.267
genus Ruminococcaceae UCG009 id.11366	rs78410648	A	G	0.121	0.097	19	0.028	9.67208e-06	0.001	19.032
genus Ruminococcaceae UCG009 id.11366	rs9558661	T	C	-0.09	0.187	13	0.02	7.00842e-06	0.001	20.001
genus Ruminococcaceae UCG010 id.11367	rs12597105	A	G	-0.067	0.723	16	0.014	4.87304e-06	0.002	21.576
genus Ruminococcaceae UCG010 id.11367	rs2820282	C	A	0.059	0.548	6	0.013	2.85384e-06	0.002	22.124
genus Ruminococcaceae UCG010 id.11367	rs682403	A	G	-0.059	0.476	9	0.012	2.36537e-06	0.002	22.254
genus Ruminococcaceae UCG010 id.11367	rs6958419	C	T	-0.059	0.489	7	0.012	2.84165e-06	0.002	21.955
genus Ruminococcaceae UCG010 id.11367	rs73218807	G	A	-0.166	0.058	4	0.037	6.43028e-06	0.001	20.404
genus Ruminococcaceae UCG010 id.11367	rs7441445	T	C	0.057	0.565	4	0.013	6.8019e-06	0.001	20.264
genus Ruminococcaceae UCG011 id.11368	rs10274562	C	T	0.111	0.352	7	0.024	6.49606e-06	0.001	20.567
genus Ruminococcaceae UCG011 id.11368	rs12636310	G	A	0.133	0.218	3	0.028	2.81235e-06	0.002	22.143
genus Ruminococcaceae UCG011 id.11368	rs12724320	C	T	-0.121	0.275	1	0.025	1.51985e-06	0.002	23.521
genus Ruminococcaceae UCG011 id.11368	rs1416041	A	C	-0.182	0.134	6	0.034	7.04417e-08	0.002	28.774
genus Ruminococcaceae UCG011 id.11368	rs2729556	T	C	0.109	0.501	7	0.023	3.18676e-06	0.002	21.79
genus Ruminococcaceae UCG011 id.11368	rs4490371	T	C	-0.112	0.331	3	0.025	7.74622e-06	0.001	20.169
genus Ruminococcaceae UCG011 id.11368	rs79113084	C	T	-0.152	0.155	12	0.032	2.06125e-06	0.002	22.963
genus Ruminococcaceae UCG011 id.11368	rs9729514	G	A	-0.185	0.898	1	0.039	2.36772e-06	0.002	21.96
genus Ruminococcaceae UCG013 id.11370	rs11581881	C	T	0.066	0.181	1	0.014	4.72585e-06	0.001	20.867
genus Ruminococcaceae UCG013 id.11370	rs12189346	G	A	0.068	0.163	5	0.015	1.67954e-06	0.002	22.134
genus Ruminococcaceae UCG013 id.11370	rs12336782	T	C	-0.086	0.082	9	0.019	8.603e-06	0.001	20.445
genus Ruminococcaceae UCG013 id.11370	rs12485353	G	A	-0.061	0.179	3	0.013	4.19382e-06	0.002	21.581
genus Ruminococcaceae UCG013 id.11370	rs12781711	C	T	-0.066	0.313	10	0.012	2.553e-08	0.002	31.19
genus Ruminococcaceae UCG013 id.11370	rs16918863	A	C	0.111	0.061	10	0.024	4.15499e-06	0.002	21.549
genus Ruminococcaceae UCG013 id.11370	rs2730183	G	A	-0.049	0.464	8	0.011	8.43782e-06	0.001	19.768
genus Ruminococcaceae UCG013 id.11370	rs4385846	T	G	-0.06	0.793	10	0.013	6.46205e-06	0.001	20.609
genus Ruminococcaceae UCG013 id.11370	rs75088940	T	C	-0.094	0.093	12	0.02	2.55399e-06	0.002	22.069
genus Ruminococcaceae UCG013 id.11370	rs76973485	G	T	0.195	0.037	3	0.042	3.34981e-06	0.002	21.732
genus Ruminococcaceae UCG013 id.11370	rs7784330	A	G	0.05	0.611	7	0.011	8.16263e-06	0.001	19.771
genus Ruminococcaceae UCG013 id.11370	rs9313055	T	C	0.105	0.069	5	0.023	9.54707e-06	0.001	20.086
genus Ruminococcaceae UCG014 id.11371	rs10495392	T	C	0.082	0.881	1	0.019	9.96323e-06	0.001	19.414
genus Ruminococcaceae UCG014 id.11371	rs10791168	G	A	0.066	0.816	11	0.015	9.7618e-06	0.001	19.611
genus Ruminococcaceae UCG014 id.11371	rs10941294	C	T	-0.122	0.069	5	0.026	2.39701e-06	0.002	22.032
genus Ruminococcaceae UCG014 id.11371	rs115777838	T	C	-0.188	0.054	5	0.039	4.62328e-07	0.002	23.727
genus Ruminococcaceae UCG014 id.11371	rs12638134	T	G	0.058	0.39	3	0.012	1.21143e-06	0.002	23.699
genus Ruminococcaceae UCG014 id.11371	rs34402072	C	T	-0.069	0.192	8	0.016	9.80438e-06	0.001	19.428
genus Ruminococcaceae UCG014 id.11371	rs56105232	G	A	0.139	0.073	9	0.03	2.9128e-06	0.002	21.675
genus Ruminococcaceae UCG014 id.11371	rs72809222	T	C	0.067	0.252	2	0.014	2.4119e-06	0.002	23.075
genus Ruminococcaceae UCG014 id.11371	rs73186226	G	A	-0.099	0.088	3	0.022	6.71754e-06	0.001	21.008
genus Ruminococcaceae UCG014 id.11371	rs853612	A	G	-0.053	0.403	10	0.012	9.75461e-06	0.001	19.582
genus Ruminococcaceae UCG014 id.11371	rs995642	C	T	0.06	0.326	2	0.013	1.90222e-06	0.002	22.559
genus Ruminococcus1 id.11373	rs10167839	A	G	0.052	0.344	2	0.012	8.09245e-06	0.001	19.949
genus Ruminococcus1 id.11373	rs11783695	G	T	-0.073	0.151	8	0.016	4.72683e-06	0.001	20.686
genus Ruminococcus1 id.11373	rs17781867	C	T	0.1	0.092	17	0.021	1.96336e-06	0.002	22.271
genus Ruminococcus1 id.11373	rs3819978	C	T	-0.115	0.059	1	0.026	8.74138e-06	0.001	19.554
genus Ruminococcus1 id.11373	rs6105066	T	C	-0.061	0.25	20	0.013	5.05918e-06	0.001	20.444
genus Ruminococcus1 id.11373	rs6493760	T	C	-0.054	0.603	15	0.012	3.38361e-06	0.001	21.331
genus Ruminococcus1 id.11373	rs7117576	A	G	0.083	0.089	11	0.017	6.47978e-07	0.002	23.558
genus Ruminococcus1 id.11373	rs7583465	C	T	0.053	0.377	2	0.011	2.55611e-06	0.002	21.949
genus Ruminococcus1 id.11373	rs78572139	G	A	0.125	0.071	5	0.028	5.23106e-06	0.001	20.023
genus Ruminococcus1 id.11373	rs78613526	G	A	0.167	0.043	2	0.037	5.11423e-06	0.001	20.754
genus Ruminococcus2 id.11374	rs12406309	A	C	-0.063	0.191	1	0.014	9.78949e-06	0.001	19.725
genus Ruminococcus2 id.11374	rs12986628	T	C	-0.067	0.787	2	0.014	2.142e-06	0.002	22.569
genus Ruminococcus2 id.11374	rs1819812	G	T	0.084	0.116	7	0.018	5.28433e-06	0.001	20.753
genus Ruminococcus2 id.11374	rs2368224	T	G	0.2	0.048	2	0.044	3.62928e-06	0.001	20.731
genus Ruminococcus2 id.11374	rs2846589	T	G	-0.052	0.546	18	0.012	7.58892e-06	0.001	20.122
genus Ruminococcus2 id.11374	rs2997412	G	A	0.057	0.72	13	0.012	4.22114e-06	0.002	21.591
genus Ruminococcus2 id.11374	rs4400279	A	G	0.055	0.364	7	0.012	5.79923e-06	0.001	20.682
genus Ruminococcus2 id.11374	rs4799823	C	T	0.084	0.139	18	0.018	5.40132e-06	0.001	21.086
genus Ruminococcus2 id.11374	rs55707116	C	A	0.087	0.102	9	0.019	8.0059e-06	0.001	20.937
genus Ruminococcus2 id.11374	rs58681734	A	G	0.072	0.151	9	0.016	4.18177e-06	0.001	20.266
genus Ruminococcus2 id.11374	rs61791565	T	C	-0.052	0.369	4	0.012	6.78938e-06	0.001	19.977
genus Ruminococcus2 id.11374	rs7635831	G	A	0.062	0.293	3	0.013	1.98052e-06	0.002	22.962
genus Ruminococcus2 id.11374	rs7693984	G	A	-0.103	0.083	4	0.024	9.42128e-06	0.001	19.127
genus Ruminococcus2 id.11374	rs78120384	A	G	-0.193	0.073	3	0.039	3.31184e-07	0.002	24.185
genus Ruminococcus gauvreauii group id.11342	rs10931481	A	G	-0.061	0.689	2	0.013	3.38213e-06	0.002	21.859
genus Ruminococcus gauvreauii group id.11342	rs12079579	A	G	0.096	0.073	1	0.021	5.03721e-06	0.001	20.031
genus Ruminococcus gauvreauii group id.11342	rs1391597	C	T	0.059	0.381	12	0.012	1.85964e-06	0.002	22.342
genus Ruminococcus gauvreauii group id.11342	rs2047242	A	G	-0.068	0.297	10	0.013	2.46371e-07	0.002	25.548
genus Ruminococcus gauvreauii group id.11342	rs2105937	G	A	-0.058	0.666	1	0.013	5.10352e-06	0.001	20.607
genus Ruminococcus gauvreauii group id.11342	rs2166943	C	A	-0.057	0.562	8	0.012	5.27716e-06	0.001	21.074
genus Ruminococcus gauvreauii group id.11342	rs289410	A	G	0.065	0.732	15	0.014	2.27463e-06	0.002	22.165
genus Ruminococcus gauvreauii group id.11342	rs431418	G	A	0.095	0.881	5	0.021	5.53669e-06	0.001	20.318
genus Ruminococcus gauvreauii group id.11342	rs71386687	T	G	0.121	0.06	16	0.024	2.90764e-07	0.002	25.73
genus Ruminococcus gauvreauii group id.11342	rs73802842	C	A	0.074	0.143	4	0.017	7.48032e-06	0.001	18.857
genus Ruminococcus gauvreauii group id.11342	rs9870933	G	A	-0.062	0.592	3	0.013	8.49122e-07	0.002	24.31
genus Ruminococcus gnavus group id.14376	rs11597105	A	G	0.115	0.112	10	0.025	6.94864e-06	0.001	20.927
genus Ruminococcus gnavus group id.14376	rs12136548	C	T	0.09	0.291	1	0.02	3.09628e-06	0.001	21.071
genus Ruminococcus gnavus group id.14376	rs12989336	G	A	-0.085	0.305	2	0.019	7.11803e-06	0.001	20.302
genus Ruminococcus gnavus group id.14376	rs13163520	G	A	-0.127	0.181	5	0.023	5.61009e-08	0.002	29.657
genus Ruminococcus gnavus group id.14376	rs2909242	A	C	0.091	0.614	8	0.018	7.40952e-07	0.002	24.585
genus Ruminococcus gnavus group id.14376	rs3124783	G	A	0.116	0.88	9	0.025	2.6652e-06	0.002	21.679
genus Ruminococcus gnavus group id.14376	rs4388134	T	C	0.09	0.755	4	0.02	9.11633e-06	0.001	19.766
genus Ruminococcus gnavus group id.14376	rs62167033	T	C	0.185	0.071	2	0.04	3.49526e-06	0.002	21.858
genus Ruminococcus gnavus group id.14376	rs78399089	T	C	0.144	0.083	3	0.033	6.62995e-06	0.001	19.555
genus Ruminococcus gnavus group id.14376	rs934940	A	C	-0.105	0.185	2	0.023	2.73703e-06	0.001	20.931
genus Ruminococcus gnavus group id.14376	rs9872758	T	C	0.085	0.477	3	0.018	1.66027e-06	0.002	23.11
genus Ruminococcus torques group id.14377	rs10904297	A	G	-0.168	0.03	10	0.039	2.68714e-06	0.001	18.528
genus Ruminococcus torques group id.14377	rs10967781	C	A	0.051	0.318	9	0.011	8.36874e-06	0.001	20.092
genus Ruminococcus torques group id.14377	rs12434631	A	G	0.075	0.14	14	0.015	2.77249e-06	0.002	23.708
genus Ruminococcus torques group id.14377	rs1475330	C	T	-0.052	0.699	6	0.012	8.1343e-06	0.001	19.612
genus Ruminococcus torques group id.14377	rs35866622	T	C	-0.061	0.44	19	0.011	2.21335e-08	0.002	31.281
genus Ruminococcus torques group id.14377	rs4073731	T	C	0.065	0.176	11	0.014	4.05247e-06	0.001	21.011
genus Ruminococcus torques group id.14377	rs77034621	T	G	-0.152	0.053	8	0.034	6.06876e-06	0.001	20.357
genus Ruminococcus torques group id.14377	rs8080469	G	A	0.049	0.519	17	0.011	3.49526e-06	0.001	21.016
genus Ruminococcus torques group id.14377	rs8141465	G	A	-0.048	0.457	22	0.011	9.64828e-06	0.001	20.021
genus Sellimonas id.14369	rs113379006	T	C	-0.163	0.168	3	0.036	7.20775e-06	0.001	20.779
genus Sellimonas id.14369	rs2016057	C	A	0.126	0.609	15	0.026	1.02698e-06	0.002	24.146
genus Sellimonas id.14369	rs2187447	A	C	0.243	0.061	11	0.053	3.97805e-06	0.001	21.282
genus Sellimonas id.14369	rs2371572	A	C	0.127	0.549	2	0.025	4.46355e-07	0.002	25.767
genus Sellimonas id.14369	rs41816	A	G	0.132	0.252	7	0.029	8.39363e-06	0.001	20.624
genus Sellimonas id.14369	rs4600608	G	A	0.137	0.761	2	0.03	4.94846e-06	0.001	20.663
genus Sellimonas id.14369	rs553697	C	T	0.154	0.838	6	0.034	6.12774e-06	0.001	20.559
genus Sellimonas id.14369	rs56203279	T	C	-0.124	0.33	7	0.027	3.71997e-06	0.001	21.243
genus Senegalimassilia id.11160	rs10036909	C	T	0.186	0.07	5	0.04	8.05434e-06	0.001	21.413
genus Senegalimassilia id.11160	rs11787826	C	A	0.081	0.428	9	0.017	2.63463e-06	0.002	22.575
genus Senegalimassilia id.11160	rs1990708	A	C	-0.11	0.126	2	0.025	8.90574e-06	0.001	19.569
genus Senegalimassilia id.11160	rs2017373	C	T	0.078	0.374	14	0.018	9.50298e-06	0.001	19.565
genus Senegalimassilia id.11160	rs7225245	A	G	-0.079	0.542	17	0.017	4.18013e-06	0.002	21.58
genus Slackia id.825	rs12440440	A	G	0.09	0.309	15	0.019	2.62869e-06	0.002	22.394
genus Slackia id.825	rs16894137	C	T	-0.123	0.143	8	0.026	2.71181e-06	0.002	21.788
genus Slackia id.825	rs35156985	T	C	-0.156	0.064	7	0.035	8.05954e-06	0.001	20.008
genus Slackia id.825	rs4492265	G	A	0.091	0.69	7	0.019	2.40924e-06	0.002	22.331
genus Slackia id.825	rs8901	C	T	0.093	0.371	17	0.019	6.07002e-07	0.002	25.025
genus Streptococcus id.1853	rs10028567	C	T	-0.092	0.082	4	0.019	7.30348e-06	0.002	23.044
genus Streptococcus id.1853	rs10448310	A	G	-0.052	0.43	9	0.011	3.30704e-06	0.002	21.643
genus Streptococcus id.1853	rs11110281	T	C	-0.138	0.068	12	0.023	2.58315e-09	0.003	36.567
genus Streptococcus id.1853	rs11720390	G	A	0.107	0.075	3	0.023	3.59484e-06	0.002	22.008
genus Streptococcus id.1853	rs11764382	A	G	-0.07	0.191	7	0.014	1.28632e-06	0.002	23.421
genus Streptococcus id.1853	rs17708276	A	G	-0.079	0.128	8	0.017	3.04096e-06	0.002	21.649
genus Streptococcus id.1853	rs1918540	A	G	-0.06	0.748	11	0.013	2.44068e-06	0.002	21.656
genus Streptococcus id.1853	rs2370083	G	T	-0.082	0.089	14	0.019	9.75237e-06	0.001	19.314
genus Streptococcus id.1853	rs4968759	A	G	-0.052	0.426	17	0.011	3.7812e-06	0.001	21.124
genus Streptococcus id.1853	rs57646748	G	A	-0.091	0.068	4	0.02	5.47545e-06	0.001	20.524
genus Streptococcus id.1853	rs6806351	T	C	-0.063	0.209	3	0.014	4.93867e-06	0.002	21.512
genus Streptococcus id.1853	rs71481756	T	G	0.093	0.099	10	0.021	6.51478e-06	0.001	20.043
genus Streptococcus id.1853	rs72739637	A	G	0.096	0.106	15	0.019	1.03307e-06	0.002	24.681
genus Streptococcus id.1853	rs7916711	A	G	0.103	0.065	10	0.022	2.717e-06	0.002	22.404
genus Streptococcus id.1853	rs9903102	C	A	-0.071	0.164	17	0.016	4.17994e-06	0.001	20.875
genus Subdoligranulum id.2070	rs10065321	T	C	-0.051	0.368	5	0.011	2.10155e-06	0.002	22.5
genus Subdoligranulum id.2070	rs10497836	T	C	0.052	0.72	2	0.012	8.37954e-06	0.001	19.491
genus Subdoligranulum id.2070	rs12590825	C	A	-0.053	0.369	14	0.011	2.07888e-06	0.002	22.825
genus Subdoligranulum id.2070	rs1667315	G	A	0.049	0.437	2	0.011	6.7214e-06	0.001	20.372
genus Subdoligranulum id.2070	rs2114677	C	T	-0.104	0.056	10	0.023	2.71725e-06	0.001	20.365
genus Subdoligranulum id.2070	rs2171249	C	T	0.107	0.074	6	0.023	4.50557e-06	0.001	20.947
genus Subdoligranulum id.2070	rs3761728	G	T	0.054	0.758	4	0.012	3.8675e-06	0.001	20.9
genus Subdoligranulum id.2070	rs4347804	G	A	-0.166	0.958	2	0.036	2.18404e-06	0.002	21.576
genus Subdoligranulum id.2070	rs6555306	C	T	0.074	0.878	5	0.016	2.80666e-06	0.002	22.702
genus Subdoligranulum id.2070	rs75158211	T	C	-0.072	0.111	19	0.016	7.5216e-06	0.001	20.613
genus Subdoligranulum id.2070	rs76528319	G	T	-0.143	0.04	5	0.031	7.41396e-06	0.001	21.268
genus Sutterella id.2896	rs1145877	G	A	0.074	0.841	6	0.016	7.19946e-06	0.001	20.504
genus Sutterella id.2896	rs11591622	T	G	-0.069	0.216	10	0.015	6.4986e-06	0.001	20.677
genus Sutterella id.2896	rs13173038	A	G	-0.072	0.221	5	0.015	2.72986e-06	0.002	22.425
genus Sutterella id.2896	rs143438747	T	C	-0.146	0.055	1	0.031	3.2802e-06	0.002	22.569
genus Sutterella id.2896	rs2050185	A	G	-0.058	0.622	6	0.013	7.96948e-06	0.001	19.947
genus Sutterella id.2896	rs2321387	G	A	-0.059	0.53	13	0.012	1.86518e-06	0.002	22.671
genus Sutterella id.2896	rs2613606	T	C	0.056	0.606	7	0.012	7.20228e-06	0.001	20.122
genus Sutterella id.2896	rs607327	T	C	-0.058	0.623	11	0.013	6.63056e-06	0.001	20.08
genus Sutterella id.2896	rs62501473	G	A	0.069	0.229	7	0.015	5.51849e-06	0.002	21.585
genus Sutterella id.2896	rs7499539	A	G	0.062	0.323	16	0.013	2.35771e-06	0.002	22.215
genus Sutterella id.2896	rs7638039	T	C	0.065	0.233	3	0.014	8.66403e-06	0.001	20.131
genus Sutterella id.2896	rs9350083	T	G	-0.059	0.299	6	0.013	8.22773e-06	0.001	19.607
genus Terrisporobacter id.11348	rs1883097	C	T	0.226	0.056	11	0.045	4.15786e-07	0.002	24.794
genus Terrisporobacter id.11348	rs2569953	C	A	0.078	0.581	3	0.017	8.95014e-06	0.001	19.72
genus Terrisporobacter id.11348	rs2872237	A	C	0.081	0.566	19	0.018	3.97137e-06	0.001	21.428
genus Terrisporobacter id.11348	rs58405430	G	T	0.135	0.115	11	0.03	7.93707e-06	0.001	19.975
genus Terrisporobacter id.11348	rs7184125	T	C	0.091	0.233	16	0.021	8.48106e-06	0.001	19.718
genus Turicibacter id.2162	rs11054680	T	C	-0.105	0.096	12	0.023	2.30978e-06	0.001	21.292
genus Turicibacter id.2162	rs11666533	C	T	-0.112	0.08	19	0.025	7.37106e-06	0.001	20.208
genus Turicibacter id.2162	rs12603364	T	C	0.111	0.107	17	0.023	8.66603e-07	0.002	24.145
genus Turicibacter id.2162	rs149744580	A	G	0.17	0.053	2	0.032	7.00971e-08	0.002	28.994
genus Turicibacter id.2162	rs2834977	T	C	-0.096	0.173	21	0.021	3.95585e-06	0.001	21.245
genus Turicibacter id.2162	rs2952020	A	G	0.076	0.777	8	0.017	5.63313e-06	0.001	20.964
genus Turicibacter id.2162	rs3734633	G	A	-0.121	0.097	6	0.027	5.31912e-06	0.001	20.322
genus Turicibacter id.2162	rs4869133	G	A	0.131	0.089	5	0.027	2.5537e-06	0.002	23.263
genus Turicibacter id.2162	rs55756211	T	C	-0.115	0.116	7	0.024	2.8053e-06	0.002	22.868
genus Turicibacter id.2162	rs7199484	G	A	-0.073	0.332	16	0.016	5.7666e-06	0.001	20.85
genus Tyzzerella3 id.11335	rs10898797	C	T	0.122	0.157	11	0.027	8.85442e-06	0.001	19.847
genus Tyzzerella3 id.11335	rs112102233	A	G	-0.216	0.067	10	0.048	6.17675e-06	0.001	20.519
genus Tyzzerella3 id.11335	rs1232220	T	G	0.144	0.874	6	0.032	7.90788e-06	0.001	20.429
genus Tyzzerella3 id.11335	rs17706273	T	C	-0.14	0.152	5	0.027	5.87814e-07	0.002	26.106
genus Tyzzerella3 id.11335	rs191093	G	A	0.159	0.08	12	0.035	6.76394e-06	0.001	20.252
genus Tyzzerella3 id.11335	rs4904512	T	C	-0.117	0.199	14	0.025	3.09272e-06	0.002	21.902
genus Tyzzerella3 id.11335	rs55799124	A	G	-0.114	0.207	17	0.024	1.33549e-06	0.002	22.964
genus Tyzzerella3 id.11335	rs67476743	T	G	0.132	0.285	19	0.022	3.7405e-09	0.002	35.412
genus Tyzzerella3 id.11335	rs6920448	C	T	-0.141	0.115	6	0.031	4.15375e-06	0.001	21.331
genus Tyzzerella3 id.11335	rs7019909	T	C	0.144	0.101	9	0.03	1.76121e-06	0.002	22.838
genus Tyzzerella3 id.11335	rs7333521	T	C	-0.207	0.043	13	0.045	4.87607e-06	0.001	20.905
genus Tyzzerella3 id.11335	rs75091807	G	T	-0.185	0.091	13	0.038	1.70675e-06	0.002	23.316
genus Tyzzerella3 id.11335	rs7561370	C	T	-0.131	0.878	2	0.029	1.51604e-06	0.001	21.044
unknown genus id.1000000073	rs10517600	G	T	-0.063	0.464	4	0.014	6.82763e-06	0.001	20.238
unknown genus id.1000000073	rs10904722	C	T	-0.067	0.281	10	0.015	5.04836e-06	0.001	20.88
unknown genus id.1000000073	rs118104867	C	T	0.214	0.049	8	0.046	3.43598e-06	0.002	22.204
unknown genus id.1000000073	rs13409132	A	G	-0.165	0.045	2	0.035	4.3723e-06	0.002	22.062
unknown genus id.1000000073	rs17121075	G	A	0.077	0.168	14	0.017	7.91425e-06	0.001	19.945
unknown genus id.1000000073	rs2191834	T	G	-0.075	0.76	2	0.016	2.50196e-06	0.002	21.995
unknown genus id.1000000073	rs28691777	C	T	0.137	0.072	17	0.027	6.95697e-07	0.002	26.377
unknown genus id.1000000073	rs34088226	A	G	-0.118	0.071	5	0.027	7.66214e-06	0.001	19.143
unknown genus id.1000000073	rs55682560	C	T	-0.132	0.07	15	0.026	4.97038e-07	0.002	25.326
unknown genus id.1000000073	rs6588624	A	G	0.066	0.529	1	0.014	1.79287e-06	0.002	22.982
unknown genus id.1000000073	rs66714985	A	C	0.117	0.085	8	0.025	4.85333e-06	0.001	21.443
unknown genus id.1000000073	rs7226487	A	G	-0.064	0.476	18	0.014	3.58286e-06	0.002	21.534
unknown genus id.1000000073	rs7538034	T	G	-0.079	0.208	1	0.017	2.36706e-06	0.002	22.42
unknown genus id.1000000073	rs7725895	A	G	-0.116	0.09	5	0.024	3.94357e-06	0.002	23.377
unknown genus id.1000000073	rs989682	A	G	0.07	0.282	3	0.016	6.84715e-06	0.001	20.41
unknown genus id.1000001215	rs11150282	T	C	0.098	0.321	16	0.02	7.36055e-07	0.002	24.83
unknown genus id.1000001215	rs113884518	T	C	-0.206	0.049	9	0.046	7.7398e-06	0.001	20.443
unknown genus id.1000001215	rs28678345	T	C	0.213	0.047	17	0.047	8.05954e-06	0.001	20.431
unknown genus id.1000001215	rs367480	A	G	0.084	0.573	11	0.019	7.52419e-06	0.001	20.484
unknown genus id.1000001215	rs4129395	G	A	0.09	0.426	9	0.019	1.21742e-06	0.002	23.823
unknown genus id.1000001215	rs789069	A	C	-0.104	0.172	18	0.023	6.5001e-06	0.001	19.722
unknown genus id.1000001215	rs79790072	T	C	0.226	0.057	15	0.049	3.5381e-06	0.001	21.463
unknown genus id.1000001215	rs8028558	A	G	0.083	0.405	15	0.019	9.78228e-06	0.001	19.6
unknown genus id.1000001215	rs9864379	T	C	-0.161	0.113	3	0.029	4.65876e-08	0.002	30.061
unknown genus id.1000005472	rs11779863	G	A	-0.077	0.207	8	0.017	6.68852e-06	0.001	20.143
unknown genus id.1000005472	rs12566890	T	G	-0.103	0.095	1	0.024	8.11204e-06	0.001	18.194
unknown genus id.1000005472	rs13100746	C	T	0.064	0.41	3	0.014	7.28853e-06	0.001	20.052
unknown genus id.1000005472	rs17235252	T	C	-0.122	0.094	7	0.026	2.15879e-06	0.002	22.804
unknown genus id.1000005472	rs3932485	C	T	0.063	0.428	3	0.014	9.92865e-06	0.001	19.548
unknown genus id.1000005472	rs515984	C	T	0.088	0.826	10	0.019	6.61363e-06	0.001	21.075
unknown genus id.1000005472	rs638542	A	G	0.071	0.714	1	0.016	5.17285e-06	0.001	20.201
unknown genus id.1000005472	rs74603314	T	C	0.231	0.046	14	0.049	2.27641e-06	0.002	22.204
unknown genus id.1000005472	rs76373661	G	A	0.091	0.113	3	0.02	5.15941e-06	0.001	20.016
unknown genus id.1000005472	rs7706512	A	G	-0.066	0.496	5	0.014	2.27206e-06	0.002	22.368
unknown genus id.1000005472	rs7801843	A	G	-0.087	0.129	7	0.019	9.46891e-06	0.001	19.98
unknown genus id.1000005472	rs7853673	A	G	0.062	0.486	9	0.014	6.73256e-06	0.001	19.936
unknown genus id.1000005472	rs949341	A	G	-0.066	0.68	11	0.015	7.73286e-06	0.001	19.89
unknown genus id.1000005479	rs10872669	G	A	0.123	0.893	6	0.028	9.49008e-06	0.001	19.929
unknown genus id.1000005479	rs12748533	G	T	-0.082	0.297	1	0.017	2.59018e-06	0.002	22.602
unknown genus id.1000005479	rs17043785	T	C	-0.176	0.06	2	0.035	5.11835e-07	0.002	25.757
unknown genus id.1000005479	rs1850003	A	G	0.084	0.307	15	0.018	2.4053e-06	0.002	22.341
unknown genus id.1000005479	rs61508842	T	C	0.123	0.122	3	0.027	7.82781e-06	0.001	20.247
unknown genus id.1000005479	rs7217209	C	T	0.084	0.173	17	0.019	8.42946e-06	0.001	20.254
unknown genus id.1000005479	rs738193	T	C	0.085	0.355	22	0.017	3.82164e-07	0.002	26.096
unknown genus id.1000005479	rs78609301	A	G	-0.087	0.217	6	0.02	7.093e-06	0.001	19.626
unknown genus id.1000005479	rs941000	T	C	-0.085	0.592	7	0.016	3.15559e-07	0.002	27.079
unknown genus id.1000006162	rs11251024	G	A	0.104	0.33	10	0.021	6.62796e-07	0.002	25.401
unknown genus id.1000006162	rs11606187	A	G	-0.155	0.107	11	0.033	3.30583e-06	0.002	22.429
unknown genus id.1000006162	rs13385922	T	C	0.093	0.406	2	0.02	3.96826e-06	0.001	21.308
unknown genus id.1000006162	rs166849	A	G	-0.091	0.61	2	0.02	7.73891e-06	0.001	20.291
unknown genus id.1000006162	rs2172426	T	C	0.102	0.553	8	0.02	3.17424e-07	0.002	26.344
unknown genus id.1000006162	rs267959	G	A	-0.099	0.657	5	0.021	2.61993e-06	0.002	22.228
unknown genus id.1000006162	rs4383094	C	T	-0.149	0.904	15	0.032	4.28134e-06	0.002	21.643
unknown genus id.1000006162	rs60775321	T	C	-0.096	0.301	15	0.021	7.10461e-06	0.001	20.253
unknown genus id.1000006162	rs72671304	T	C	0.172	0.07	14	0.037	3.79577e-06	0.002	21.685
unknown genus id.1000006162	rs7911787	G	T	-0.223	0.066	10	0.047	3.38821e-06	0.002	22.501
unknown genus id.1000006162	rs8126061	T	C	-0.159	0.095	20	0.035	7.36326e-06	0.001	20.447
unknown genus id.1000006162	rs9542068	T	C	0.099	0.321	13	0.022	6.52334e-06	0.001	20.622
unknown genus id.1868	rs1044939	C	T	0.109	0.103	12	0.024	7.01698e-06	0.001	20.29
unknown genus id.1868	rs115372687	A	G	0.109	0.087	1	0.024	9.12788e-06	0.001	20.072
unknown genus id.1868	rs11709800	T	C	0.088	0.233	3	0.017	1.48235e-07	0.002	27.972
unknown genus id.1868	rs12634544	T	C	-0.081	0.255	3	0.016	2.60321e-07	0.002	26.204
unknown genus id.1868	rs12930556	C	T	0.064	0.449	16	0.014	4.54297e-06	0.001	21.088
unknown genus id.1868	rs17291611	A	G	-0.091	0.173	10	0.019	2.29784e-06	0.002	22.504
unknown genus id.1868	rs3010848	G	A	-0.07	0.336	1	0.015	1.78295e-06	0.002	22.574
unknown genus id.1868	rs35947731	C	T	-0.131	0.06	7	0.029	5.43188e-06	0.001	20.697
unknown genus id.1868	rs4848741	G	A	0.068	0.652	2	0.015	5.52764e-06	0.001	20.86
unknown genus id.1868	rs6595770	T	G	0.085	0.8	5	0.018	1.98226e-06	0.002	23.151
unknown genus id.1868	rs72819830	A	G	0.227	0.049	2	0.047	1.61421e-06	0.002	23.554
unknown genus id.2001	rs111373036	A	G	-0.086	0.195	1	0.018	1.70306e-06	0.002	22.791
unknown genus id.2001	rs11140959	A	G	0.19	0.057	9	0.043	6.20126e-06	0.001	19.362
unknown genus id.2001	rs12696594	G	A	0.064	0.494	3	0.014	6.10942e-06	0.001	20.504
unknown genus id.2001	rs2136103	T	C	0.075	0.304	8	0.015	6.72527e-07	0.002	23.991
unknown genus id.2001	rs2599390	G	A	0.094	0.17	8	0.02	3.03424e-06	0.002	22.478
unknown genus id.2001	rs58850151	T	C	-0.081	0.217	18	0.018	7.48342e-06	0.001	19.853
unknown genus id.2001	rs6516833	A	G	0.134	0.059	21	0.028	2.33598e-06	0.002	23.318
unknown genus id.2001	rs7334707	G	T	-0.119	0.922	13	0.027	6.25043e-06	0.001	19.935
unknown genus id.2001	rs79929882	A	G	-0.104	0.137	10	0.023	5.91834e-06	0.001	20.201
unknown genus id.2041	rs1032598	G	A	-0.089	0.235	1	0.019	4.07587e-06	0.002	21.985
unknown genus id.2041	rs11941716	A	G	0.101	0.161	4	0.022	9.0663e-06	0.001	20.35
unknown genus id.2041	rs16843660	A	G	0.235	0.046	2	0.049	1.75344e-06	0.002	22.873
unknown genus id.2041	rs1962916	G	A	-0.074	0.606	8	0.016	6.13847e-06	0.001	20.684
unknown genus id.2041	rs2336448	T	C	0.077	0.379	12	0.016	1.42899e-06	0.002	23.127
unknown genus id.2041	rs249459	A	G	0.074	0.362	5	0.017	8.12307e-06	0.001	19.962
unknown genus id.2041	rs2651663	A	G	-0.076	0.346	12	0.017	5.64144e-06	0.001	20.445
unknown genus id.2041	rs35703006	G	T	0.093	0.216	8	0.019	9.00762e-07	0.002	23.59
unknown genus id.2041	rs553072	G	A	0.109	0.135	6	0.023	3.69097e-06	0.002	22.497
unknown genus id.2041	rs6514318	T	C	0.128	0.085	20	0.028	5.37675e-06	0.001	20.698
unknown genus id.2041	rs7187855	A	C	0.2	0.05	16	0.042	2.20602e-06	0.002	22.843
unknown genus id.2041	rs921383	G	A	0.072	0.551	11	0.016	7.72894e-06	0.001	20.5
unknown genus id.2071	rs10200320	T	C	-0.064	0.713	2	0.014	5.6607e-06	0.001	20.164
unknown genus id.2071	rs11195523	C	A	-0.069	0.752	10	0.015	2.40121e-06	0.002	22.485
unknown genus id.2071	rs11684166	A	G	-0.077	0.179	2	0.017	3.49116e-06	0.001	20.897
unknown genus id.2071	rs11809762	G	A	-0.093	0.126	1	0.019	1.68287e-06	0.002	24.144
unknown genus id.2071	rs11904514	A	G	0.109	0.924	2	0.025	7.89951e-06	0.001	19.206
unknown genus id.2071	rs12147596	C	T	-0.072	0.268	14	0.014	2.86207e-07	0.002	25.835
unknown genus id.2071	rs1455639	A	G	-0.076	0.853	8	0.017	7.83899e-06	0.001	20.039
unknown genus id.2071	rs16823675	C	T	-0.077	0.217	2	0.015	2.33346e-07	0.002	26.187
unknown genus id.2071	rs17086536	C	A	-0.101	0.096	6	0.022	3.3638e-06	0.001	20.21
unknown genus id.2071	rs2939766	A	G	-0.059	0.409	11	0.013	7.01148e-06	0.001	20.574
unknown genus id.2071	rs34985298	G	A	-0.062	0.292	7	0.014	8.33758e-06	0.001	20.495
unknown genus id.2071	rs35740166	C	T	-0.112	0.107	4	0.023	8.39982e-07	0.002	24.485
unknown genus id.2071	rs4644504	T	C	-0.097	0.079	1	0.022	5.81969e-06	0.001	20.109
unknown genus id.2071	rs72700702	T	C	-0.092	0.137	15	0.019	1.59272e-06	0.002	23.549
unknown genus id.2071	rs76532867	T	C	0.112	0.105	12	0.024	2.55859e-06	0.001	21.487
unknown genus id.2755	rs1035406	G	A	-0.111	0.099	5	0.025	9.17529e-06	0.001	19.552
unknown genus id.2755	rs11630875	T	C	0.093	0.182	15	0.02	6.93474e-06	0.001	20.592
unknown genus id.2755	rs1549633	A	C	0.102	0.156	5	0.022	3.39602e-06	0.002	21.574
unknown genus id.2755	rs2074723	T	C	0.166	0.068	7	0.038	8.75347e-06	0.001	19.585
unknown genus id.2755	rs3730086	A	G	0.081	0.239	5	0.018	8.64769e-06	0.001	20.075
unknown genus id.2755	rs3754624	C	T	0.096	0.162	2	0.02	2.15695e-06	0.002	23.116
unknown genus id.2755	rs55876211	C	T	-0.091	0.172	3	0.02	2.86655e-06	0.002	21.577
unknown genus id.2755	rs7098347	G	A	0.071	0.423	10	0.016	7.36478e-06	0.001	19.776
unknown genus id.2755	rs74354280	C	T	-0.09	0.153	4	0.021	8.70062e-06	0.001	19.325
unknown genus id.2755	rs76784716	A	G	0.14	0.072	2	0.029	8.43044e-07	0.002	23.801
unknown genus id.2755	rs9813022	A	G	-0.082	0.302	3	0.016	5.10258e-07	0.002	25.164
unknown genus id.826	rs10060821	T	C	0.062	0.277	5	0.014	9.00347e-06	0.001	19.646
unknown genus id.826	rs10782329	C	T	0.06	0.291	6	0.014	7.89896e-06	0.001	19.202
unknown genus id.826	rs13147561	A	G	-0.099	0.097	4	0.023	9.56841e-06	0.001	18.972
unknown genus id.826	rs142372196	A	G	-0.074	0.156	13	0.016	5.43701e-06	0.001	20.931
unknown genus id.826	rs55922055	T	C	-0.24	0.04	2	0.048	2.27777e-07	0.002	25.35
unknown genus id.826	rs599752	T	C	0.063	0.749	19	0.014	4.05509e-06	0.001	20.863
unknown genus id.826	rs66494181	T	G	0.068	0.259	2	0.015	2.43416e-06	0.002	22.206
unknown genus id.826	rs72846345	T	C	0.088	0.128	2	0.019	2.58476e-06	0.001	21.133
unknown genus id.826	rs740358	G	T	-0.13	0.075	7	0.026	9.18142e-07	0.002	24.163
unknown genus id.826	rs9571849	T	C	0.137	0.066	13	0.032	8.11652e-06	0.001	18.669
unknown genus id.826	rs999857	G	A	0.076	0.193	4	0.017	5.23926e-06	0.001	21.174
unknown genus id.959	rs10892421	T	C	0.104	0.605	11	0.021	1.38589e-06	0.002	23.56
unknown genus id.959	rs115909738	A	C	-0.135	0.155	15	0.03	6.49127e-06	0.001	20.439
unknown genus id.959	rs11691923	G	A	-0.092	0.456	2	0.021	8.35276e-06	0.001	19.921
unknown genus id.959	rs12261792	T	G	-0.114	0.187	10	0.026	9.57326e-06	0.001	19.694
unknown genus id.959	rs13165831	A	G	-0.121	0.239	5	0.024	9.81025e-07	0.002	24.587
unknown genus id.959	rs1969793	A	G	-0.103	0.696	13	0.022	3.25687e-06	0.002	21.988
unknown genus id.959	rs2317372	T	C	0.095	0.571	8	0.021	7.92994e-06	0.001	20.156
unknown genus id.959	rs2831909	C	T	-0.132	0.898	21	0.031	5.89794e-06	0.001	18.648
unknown genus id.959	rs66473610	T	G	0.181	0.079	7	0.04	8.79124e-06	0.001	20.456
unknown genus id.959	rs75285799	T	C	0.132	0.123	1	0.028	3.24795e-06	0.002	22.975
unknown genus id.959	rs9534068	A	G	0.099	0.355	13	0.021	3.06719e-06	0.002	21.829
genus Veillonella id.2198	rs11141494	G	A	-0.078	0.195	9	0.017	9.74653e-06	0.001	20.178
genus Veillonella id.2198	rs1882878	A	G	-0.077	0.306	21	0.016	2.98092e-06	0.002	22.007
genus Veillonella id.2198	rs2013594	C	T	0.072	0.642	11	0.016	3.42129e-06	0.002	21.574
genus Veillonella id.2198	rs55807413	A	G	0.107	0.097	11	0.024	5.5143e-06	0.001	20.397
genus Veillonella id.2198	rs62376424	C	T	-0.076	0.334	5	0.016	3.65452e-06	0.002	21.73
genus Veillonella id.2198	rs742016	A	G	-0.069	0.424	22	0.015	4.65693e-06	0.001	21.135
genus Victivallis id.2256	rs11899949	G	A	0.131	0.277	2	0.028	2.76707e-06	0.014	22.312
genus Victivallis id.2256	rs12512543	A	C	-0.178	0.121	4	0.037	2.54132e-06	0.015	22.589
genus Victivallis id.2256	rs173120	C	T	-0.134	0.755	13	0.029	7.65244e-06	0.014	21.244
genus Victivallis id.2256	rs1882775	A	G	-0.138	0.224	21	0.031	8.72831e-06	0.013	19.523
genus Victivallis id.2256	rs2546432	C	T	0.111	0.534	5	0.025	9.93276e-06	0.013	19.672
genus Victivallis id.2256	rs342302	A	G	-0.153	0.159	7	0.035	8.15943e-06	0.012	18.853
genus Victivallis id.2256	rs4764863	G	A	0.122	0.5	12	0.025	8.22224e-07	0.016	24.375
genus Victivallis id.2256	rs4895919	C	T	0.117	0.518	6	0.025	2.75201e-06	0.014	22.284
genus Victivallis id.2256	rs56349194	A	G	-0.159	0.16	11	0.032	6.25749e-07	0.016	25.249
genus Victivallis id.2256	rs911666	T	C	-0.119	0.305	14	0.026	7.65244e-06	0.013	20.278
order Actinomycetales id.420	rs2889192	T	G	-0.088	0.793	9	0.019	3.96725e-06	0.001	20.551
order Actinomycetales id.420	rs34583783	G	T	0.124	0.102	6	0.026	5.53886e-06	0.002	21.905
order Actinomycetales id.420	rs35011108	A	G	0.242	0.064	6	0.05	1.87659e-06	0.002	22.984
order Actinomycetales id.420	rs4073240	G	A	0.075	0.383	6	0.016	5.67898e-06	0.001	20.726
order Actinomycetales id.420	rs58484246	T	C	0.076	0.326	15	0.017	6.67483e-06	0.001	20.13
order Bacillales id.1674	rs10233278	T	C	-0.116	0.413	7	0.025	3.508e-06	0.002	21.902
order Bacillales id.1674	rs10410917	C	T	-0.115	0.404	19	0.025	5.57353e-06	0.001	21.046
order Bacillales id.1674	rs11034576	A	G	0.206	0.08	11	0.045	8.85972e-06	0.001	20.601
order Bacillales id.1674	rs11207728	A	G	0.145	0.797	1	0.032	5.73456e-06	0.001	20.802
order Bacillales id.1674	rs11844714	A	G	-0.143	0.163	14	0.032	5.06209e-06	0.001	20.001
order Bacillales id.1674	rs1287018	G	A	0.141	0.16	20	0.032	9.87097e-06	0.001	19.531
order Bacillales id.1674	rs4617108	G	A	-0.249	0.939	7	0.053	1.97506e-06	0.002	22.387
order Bacillales id.1674	rs62640857	A	G	0.148	0.184	12	0.033	4.49262e-06	0.001	20.616
order Bacillales id.1674	rs74420793	A	G	-0.164	0.162	4	0.035	3.07319e-06	0.002	21.597
order Bacteroidales id.913	rs111845179	T	C	0.103	0.062	14	0.021	9.23996e-07	0.002	23.038
order Bacteroidales id.913	rs17343978	A	C	-0.055	0.26	22	0.012	8.3593e-06	0.001	21.064
order Bacteroidales id.913	rs2032750	C	T	0.051	0.549	2	0.011	1.91509e-06	0.002	22.654
order Bacteroidales id.913	rs2363574	T	C	0.223	0.968	1	0.051	9.93482e-06	0.001	19.218
order Bacteroidales id.913	rs4146051	G	A	0.107	0.944	2	0.025	8.76436e-06	0.001	19.102
order Bacteroidales id.913	rs4916508	A	G	0.047	0.565	3	0.011	8.4711e-06	0.001	19.639
order Bacteroidales id.913	rs55773148	G	A	-0.122	0.053	13	0.024	3.89583e-07	0.002	26.338
order Bacteroidales id.913	rs62531359	T	G	0.066	0.145	8	0.015	9.08657e-06	0.001	19.135
order Bacteroidales id.913	rs62575403	C	T	0.14	0.044	9	0.031	7.06122e-06	0.001	20.261
order Bacteroidales id.913	rs72706335	T	C	-0.222	0.066	1	0.049	7.65526e-06	0.001	20.312
order Bacteroidales id.913	rs7631304	G	A	-0.065	0.17	3	0.013	8.36778e-07	0.002	23.587
order Bacteroidales id.913	rs79585701	A	C	0.065	0.129	8	0.015	9.98596e-06	0.001	18.685
order Bacteroidales id.913	rs929878	T	C	0.055	0.756	16	0.012	4.7338e-06	0.001	20.369
order Bifidobacteriales id.432	rs10831953	G	A	0.054	0.333	11	0.012	9.94741e-06	0.001	18.867
order Bifidobacteriales id.432	rs13020688	G	A	0.058	0.353	2	0.012	1.57373e-06	0.002	22.884
order Bifidobacteriales id.432	rs182549	T	C	-0.117	0.509	2	0.013	5.94155e-20	0.006	85.36
order Bifidobacteriales id.432	rs4957061	T	C	0.057	0.465	5	0.012	1.1517e-06	0.002	23.758
order Bifidobacteriales id.432	rs540489	T	G	-0.063	0.234	17	0.014	5.36809e-06	0.001	20.954
order Bifidobacteriales id.432	rs55888705	A	G	0.054	0.387	4	0.012	8.66204e-06	0.001	19.809
order Bifidobacteriales id.432	rs6899771	A	G	-0.091	0.095	6	0.02	7.27998e-06	0.001	20.363
order Bifidobacteriales id.432	rs7174549	T	C	-0.055	0.644	15	0.012	6.86784e-06	0.001	19.587
order Bifidobacteriales id.432	rs73797465	T	G	-0.094	0.087	5	0.021	4.84953e-06	0.001	20.451
order Bifidobacteriales id.432	rs857444	C	T	0.055	0.361	6	0.012	3.8249e-06	0.001	21.072
order Burkholderiales id.2874	rs1511453	A	G	0.091	0.064	4	0.02	8.00092e-06	0.001	20.854
order Burkholderiales id.2874	rs1928341	G	A	-0.051	0.579	1	0.011	4.51513e-06	0.001	21.081
order Burkholderiales id.2874	rs2321387	G	A	-0.051	0.53	13	0.011	3.25784e-06	0.002	21.529
order Burkholderiales id.2874	rs2613606	T	C	0.05	0.606	7	0.011	4.13361e-06	0.001	20.901
order Burkholderiales id.2874	rs4033856	T	C	-0.083	0.871	4	0.017	5.66826e-07	0.002	24.758
order Burkholderiales id.2874	rs6087811	T	G	-0.102	0.082	20	0.02	2.88377e-07	0.002	26.104
order Burkholderiales id.2874	rs62191117	A	G	0.068	0.206	2	0.013	2.791e-07	0.002	26.346
order Burkholderiales id.2874	rs62395635	T	C	0.11	0.071	5	0.024	2.90228e-06	0.002	21.618
order Burkholderiales id.2874	rs75242906	C	T	-0.121	0.054	15	0.028	9.74518e-06	0.001	18.496
order Burkholderiales id.2874	rs7638039	T	C	0.058	0.233	3	0.013	4.83593e-06	0.001	21.014
order Burkholderiales id.2874	rs9964679	A	G	0.053	0.31	18	0.012	6.05982e-06	0.001	20.831
order Clostridiales id.1863	rs10774377	G	A	-0.052	0.666	12	0.011	3.80899e-06	0.001	21.097
order Clostridiales id.1863	rs112334273	G	A	0.064	0.246	21	0.013	4.07258e-07	0.002	25.182
order Clostridiales id.1863	rs13105690	C	T	0.053	0.733	4	0.012	9.36807e-06	0.001	19.916
order Clostridiales id.1863	rs13179700	C	T	-0.051	0.645	5	0.011	3.52111e-06	0.002	21.743
order Clostridiales id.1863	rs1842454	G	A	-0.054	0.207	5	0.013	9.91745e-06	0.001	18.226
order Clostridiales id.1863	rs2273429	A	G	-0.073	0.107	14	0.015	4.16869e-06	0.002	22.494
order Clostridiales id.1863	rs290772	G	A	0.084	0.062	2	0.02	9.9977e-06	0.001	18.42
order Clostridiales id.1863	rs6442336	T	C	0.055	0.757	3	0.012	9.62565e-06	0.001	19.456
order Clostridiales id.1863	rs6814436	C	T	-0.074	0.868	4	0.015	9.06296e-07	0.002	24.193
order Clostridiales id.1863	rs6815608	C	T	-0.104	0.916	4	0.021	3.71989e-07	0.002	24.359
order Clostridiales id.1863	rs72738886	T	C	0.087	0.078	5	0.019	8.4157e-06	0.001	20.654
order Clostridiales id.1863	rs72915163	T	C	-0.058	0.265	18	0.012	1.39104e-06	0.002	23.162
order Clostridiales id.1863	rs76767978	G	A	0.07	0.118	3	0.016	8.17561e-06	0.001	20.039
order Clostridiales id.1863	rs992074	T	C	-0.255	0.965	21	0.051	8.95385e-07	0.002	25.203
order Coriobacteriales id.810	rs11073596	G	T	-0.051	0.66	15	0.011	8.14442e-06	0.001	19.909
order Coriobacteriales id.810	rs11250875	T	C	0.061	0.209	10	0.013	4.82848e-06	0.002	21.523
order Coriobacteriales id.810	rs11656361	A	C	0.077	0.129	17	0.018	8.0201e-06	0.001	19.391
order Coriobacteriales id.810	rs12974142	G	A	0.079	0.108	19	0.018	8.51236e-06	0.001	19.862
order Coriobacteriales id.810	rs13307134	T	C	-0.057	0.764	7	0.013	7.79938e-06	0.001	20.069
order Coriobacteriales id.810	rs1397793	A	G	0.05	0.614	5	0.011	9.77372e-06	0.001	19.679
order Coriobacteriales id.810	rs1816223	G	A	0.059	0.789	12	0.013	4.84117e-06	0.001	20.649
order Coriobacteriales id.810	rs240104	T	C	-0.06	0.245	1	0.013	1.51604e-06	0.002	22.627
order Coriobacteriales id.810	rs2442778	A	G	0.116	0.954	3	0.026	9.02693e-06	0.001	20.269
order Coriobacteriales id.810	rs34739816	G	T	0.097	0.082	17	0.021	3.88356e-06	0.002	21.591
order Coriobacteriales id.810	rs67561917	A	G	-0.071	0.142	20	0.015	5.39126e-06	0.001	21.483
order Coriobacteriales id.810	rs719099	A	G	0.078	0.136	10	0.016	5.43313e-07	0.002	24.953
order Coriobacteriales id.810	rs8010111	A	G	0.103	0.935	14	0.023	6.8962e-06	0.001	20.325
order Desulfovibrionales id.3156	rs112381107	C	T	0.21	0.048	9	0.046	3.21655e-06	0.001	21.133
order Desulfovibrionales id.3156	rs11599763	C	T	0.055	0.61	10	0.012	2.60699e-06	0.002	22.302
order Desulfovibrionales id.3156	rs17791387	A	G	-0.073	0.141	9	0.015	2.25294e-06	0.002	22.207
order Desulfovibrionales id.3156	rs186073	T	C	0.053	0.427	3	0.012	8.7444e-06	0.001	19.928
order Desulfovibrionales id.3156	rs2838334	G	A	0.057	0.323	21	0.012	4.16793e-06	0.001	20.98
order Desulfovibrionales id.3156	rs3935584	C	T	-0.052	0.496	2	0.012	7.19747e-06	0.001	20.528
order Desulfovibrionales id.3156	rs6058181	C	T	0.084	0.123	20	0.017	2.52773e-07	0.002	25.376
order Desulfovibrionales id.3156	rs62020470	A	G	-0.057	0.259	15	0.013	7.50983e-06	0.001	19.63
order Desulfovibrionales id.3156	rs72647048	T	C	-0.077	0.116	8	0.017	9.00285e-06	0.001	20.433
order Desulfovibrionales id.3156	rs9928243	C	A	-0.054	0.425	16	0.012	3.96634e-06	0.001	21.375
order Enterobacteriales id.3468	rs11026530	T	C	0.082	0.134	11	0.019	9.42692e-06	0.001	19.468
order Enterobacteriales id.3468	rs2374342	C	A	0.058	0.357	2	0.013	4.51617e-06	0.001	21.335
order Enterobacteriales id.3468	rs35673018	G	A	0.09	0.094	16	0.02	7.63115e-06	0.001	19.65
order Enterobacteriales id.3468	rs504442	T	G	0.084	0.139	18	0.019	5.17095e-06	0.001	19.725
order Enterobacteriales id.3468	rs62210023	A	G	0.061	0.352	20	0.013	3.13163e-06	0.002	21.739
[truncated: 233 more rows]

## Sheet: Table S5
Table S5. The results of the MR analysis that indicate significant gut microbiota
Exposure	Outcome	MR Egger						Weighted median						Inverse variance weighted						Simple mode						Weighted mode						Cochran's Q test--MR Egger			Cochran's Q test--IVW			PRESSO	Egger Intercept	SE	P
		beta	se	P	or	or lci95	or uci95	beta	se	P	or	or lci95	or uci95	beta	se	P	or	or lci95	or uci95	beta	se	P	or	or lci95	or uci95	beta	se	P	or	or lci95	or uci95	Q-stat	df	P	Q-stat	df	P
genus Ruminococcaceae UCG005 id.11363	ASD	-0.200849	0.222241	0.383915	0.818036	0.529172	1.26458	-0.183208	0.0926487	0.0479917	0.832595	0.694336	0.998385	-0.253834	0.0748651	0.000697532	0.775821	0.669938	0.898438	-0.181872	0.148737	0.243119	0.833708	0.622883	1.11589	-0.181872	0.128745	0.18125	0.833708	0.647774	1.07301	16.3612	12	0.175249	16.4494	13	0.225709	0.27	-0.0045891	0.0180336	0.803437
family Prevotellaceae id.960	ASD	0.17942	0.236244	0.461122	1.19652	0.753054	1.90115	0.241708	0.0883154	0.00620257	1.27342	1.07102	1.51408	0.213211	0.0643858	0.000928105	1.23765	1.09091	1.40411	0.236048	0.1466	0.129675	1.26624	0.950005	1.68773	0.233243	0.151948	0.147067	1.26269	0.937465	1.70074	11.0916	13	0.603147	11.1137	14	0.677084	0.78	0.00238688	0.0160558	0.884102
genus Dorea id.1997	ASD	-0.0465342	0.236283	0.848784	0.954532	0.600706	1.51677	-0.111565	0.119434	0.350244	0.894433	0.707756	1.13035	-0.209787	0.0855406	0.0141871	0.810757	0.68561	0.958747	-0.0909858	0.193704	0.64973	0.913031	0.624599	1.33466	-0.0810397	0.164967	0.635008	0.922157	0.667394	1.27417	7.10953	8	0.524863	7.65891	9	0.568852	0.47	-0.011994	0.0161819	0.479762
genus Ruminiclostridium5 id.11355	ASD	-0.0790324	0.353113	0.827898	0.92401	0.462488	1.84609	-0.237497	0.109668	0.0303411	0.788599	0.636071	0.977704	-0.20765	0.0855722	0.015241	0.812492	0.687034	0.960859	-0.26396	0.173987	0.160193	0.768004	0.546088	1.0801	-0.257908	0.165109	0.14934	0.772666	0.559047	1.06791	4.56788	9	0.870235	4.70883	10	0.909761	0.92	-0.00827128	0.0220316	0.716037
genus Ruminococcus1 id.11373	ASD	-0.252712	0.224622	0.293185	0.776692	0.500088	1.20629	-0.113891	0.104411	0.275364	0.892355	0.727212	1.095	-0.184555	0.0841898	0.0283706	0.831475	0.704994	0.980647	-0.0363804	0.176552	0.84133	0.964273	0.682207	1.36296	-0.0386802	0.178799	0.833552	0.962058	0.677649	1.36583	4.26165	8	0.832778	4.36877	9	0.88551	0.92	0.00552924	0.016894	0.751849
genus Sutterella id.2896	ASD	-0.591147	0.468377	0.235548	0.553692	0.221094	1.38662	-0.255827	0.110902	0.0210663	0.774276	0.623009	0.96227	-0.196624	0.093542	0.0355542	0.821499	0.683884	0.986806	-0.415322	0.225135	0.0921442	0.660127	0.424609	1.02628	-0.403685	0.217935	0.0909824	0.667854	0.435684	1.02375	18.0686	10	0.0538172	19.4052	11	0.0541969	0.1	0.0264405	0.0307422	0.409896
genus Turicibacter id.2162	ASD	0.181217	0.267967	0.517942	1.19868	0.70893	2.02675	0.152533	0.0854155	0.0741363	1.16478	0.985228	1.37705	0.131031	0.0629859	0.0374956	1.14	1.00761	1.2898	0.174087	0.141779	0.250637	1.19016	0.901406	1.57141	0.169247	0.143692	0.269064	1.18441	0.893696	1.5697	7.61515	8	0.471936	7.65228	9	0.569532	0.59	-0.0053551	0.0277924	0.85201
IVW, inverse variance weighted method; ASD, autism spectrum disorders;

## Sheet: Table S4
Table S4. List of instrumental SNPs of the causal gut microbiota taxa on ASD and their nearest genes
Gut microbiota	SNP	Nearest Gene	Chromosome	Effect Allele	Other Allele	Beta	Eaf	SE	P	R2	F
genus Ruminococcaceae UCG005 id.11363	rs10873449	PPP4R4	14	C	T	-0.0654843	0.831	0.0143973	4.11169e-06	0.001444	20.6848
genus Ruminococcaceae UCG005 id.11363	rs10937802	SORCS2	4	A	G	-0.0755811	0.9026	0.0168226	8.17354e-06	0.001409	20.1827
genus Ruminococcaceae UCG005 id.11363	rs10950694	PRPS1L1	7	C	T	-0.0577628	0.5765	0.011412	4.29804e-07	0.00178763	25.6161
genus Ruminococcaceae UCG005 id.11363	rs114279581	ANKRD44	2	A	G	-0.146604	0.0477	0.0316034	3.21855e-06	0.00150194	21.5161
genus Ruminococcaceae UCG005 id.11363	rs12288512	BDNF	11	A	G	0.066635	0.1799	0.0144356	3.10277e-06	0.0014872	21.3047
genus Ruminococcaceae UCG005 id.11363	rs12458218	WBP2P1	18	T	C	0.0677322	0.1769	0.0144525	2.41024e-06	0.00153292	21.9606
genus Ruminococcaceae UCG005 id.11363	rs2893871	RHOBTB1	10	G	A	-0.073644	0.1521	0.015548	3.53843e-06	0.00156577	22.4318
genus Ruminococcaceae UCG005 id.11363	rs34781347	KIF16B	20	G	A	0.188685	0.0596	0.0386484	6.04728e-07	0.0016633	23.8315
genus Ruminococcaceae UCG005 id.11363	rs55793120	SLC38A4	12	T	C	0.121548	0.0507	0.0279546	7.37038e-06	0.00131977	18.9029
genus Ruminococcaceae UCG005 id.11363	rs72776570	KLF6	10	C	A	0.087067	0.0825	0.0197179	5.3571e-06	0.00136106	19.4951
genus Ruminococcaceae UCG005 id.11363	rs7449320	LARP1	5	C	A	0.0599163	0.2207	0.0130836	4.80773e-06	0.0014638	20.9689
genus Ruminococcaceae UCG005 id.11363	rs7555878	RP11-134C1.1	1	G	A	-0.0586677	0.7197	0.0125277	2.81022e-06	0.00153064	21.9278
genus Ruminococcaceae UCG005 id.11363	rs7586445	ASB1	2	G	A	0.0782349	0.1262	0.0176458	8.81455e-06	0.00137216	19.6543
genus Ruminococcaceae UCG005 id.11363	rs898577	ITGA11	15	C	T	0.123012	0.9453	0.0286671	7.46311e-06	0.00128544	18.4105
family Prevotellaceae id.960	rs12057990	LPPR5	1	C	T	0.0589878	0.2406	0.0132268	8.9747e-06	0.00138833	19.8863
family Prevotellaceae id.960	rs12118202	HHAT	1	T	C	-0.0751986	0.1899	0.0147265	5.5423e-07	0.00181933	26.0711
family Prevotellaceae id.960	rs13069367	EIF4E3	3	A	C	-0.0539768	0.3549	0.0119687	7.39486e-06	0.00141966	20.3357
family Prevotellaceae id.960	rs148376875	CLDN11	3	T	G	0.084515	0.1203	0.0179163	2.08027e-06	0.00155302	22.249
family Prevotellaceae id.960	rs2206482	PAK7	20	T	G	-0.0569105	0.4423	0.0117486	1.30377e-06	0.0016375	23.4613
family Prevotellaceae id.960	rs2278540	CMTM8	3	G	A	0.0554249	0.326	0.0123265	8.43587e-06	0.00141123	20.2148
family Prevotellaceae id.960	rs3758087	STC1	8	C	T	-0.0564199	0.7078	0.0124655	8.60578e-06	0.0014299	20.4826
family Prevotellaceae id.960	rs3860225	KCNA2	1	A	G	0.083936	0.1382	0.0167936	5.4968e-07	0.00174314	24.9775
family Prevotellaceae id.960	rs4493272	INSIG2	2	T	C	-0.0604992	0.4712	0.0118027	3.02315e-07	0.00183325	26.271
family Prevotellaceae id.960	rs4685827	ITPR1	3	T	C	-0.0679529	0.2237	0.0145407	2.77192e-06	0.00152428	21.8366
family Prevotellaceae id.960	rs7252711	PLVAP	19	G	A	0.0740876	0.8728	0.0161926	5.56583e-06	0.00146118	20.9313
family Prevotellaceae id.960	rs7975087	SLCO1A2	12	C	A	-0.0601448	0.2286	0.0135454	7.59451e-06	0.00137625	19.713
family Prevotellaceae id.960	rs912860	NPAS3	14	A	G	0.229046	0.9732	0.0483124	9.29929e-07	0.00156866	22.4733
family Prevotellaceae id.960	rs9586501	RPL7P45	13	G	A	0.0592681	0.3141	0.0127329	2.58988e-06	0.00151221	21.6634
family Prevotellaceae id.960	rs9958960	CDH7	18	G	A	-0.0914807	0.165	0.0173611	1.06324e-07	0.00193706	27.7616
genus Dorea id.1997	rs11150408	PLCG2	16	G	T	-0.0488254	0.5547	0.0109063	7.05781e-06	0.00139898	20.039
genus Dorea id.1997	rs12537781	AC099552.4	7	T	C	-0.055544	0.2296	0.0125223	9.15145e-06	0.00137338	19.6719
genus Dorea id.1997	rs13279148	PRNCR1	8	G	A	0.0715309	0.166	0.0150878	2.25284e-06	0.00156868	22.4737
genus Dorea id.1997	rs1899291	RP11-593F5.1	4	T	C	-0.0697217	0.8718	0.0150285	4.56688e-06	0.00150222	21.5201
genus Dorea id.1997	rs3005511	CD109	6	G	A	-0.0516127	0.664	0.0112852	5.28701e-06	0.00145996	20.9138
genus Dorea id.1997	rs345219	GRM7	3	G	T	0.0497368	0.6243	0.0112621	8.80055e-06	0.00136147	19.501
genus Dorea id.1997	rs3752849	DENND2B	11	G	A	0.163846	0.0328	0.036608	7.68051e-06	0.00139828	20.029
genus Dorea id.1997	rs4793307	SLC39A11	17	C	T	0.0574165	0.2455	0.0122472	4.00691e-06	0.00153396	21.9755
genus Dorea id.1997	rs62503162	RP11-77B22.1	8	A	G	-0.0974091	0.0875	0.0194379	7.46603e-07	0.00175235	25.1096
genus Dorea id.1997	rs73729431	CMAHP	6	C	T	-0.13745	0.0606	0.0299983	3.16738e-06	0.00146535	20.9911
genus Ruminiclostridium5 id.11355	rs10827477	CUL2	10	A	G	-0.0547387	0.3151	0.0115163	2.1918e-06	0.00157674	22.5893
genus Ruminiclostridium5 id.11355	rs113753996	ZFR	5	T	C	0.0820689	0.1372	0.0174463	3.98896e-06	0.0015444	22.1253
genus Ruminiclostridium5 id.11355	rs1223978	LIG4	13	C	T	-0.0484169	0.5199	0.0108254	8.16188e-06	0.00139631	20.0007
genus Ruminiclostridium5 id.11355	rs1492620	TFAP2D	6	T	C	-0.0830505	0.0805	0.0180073	3.52574e-06	0.00148465	21.268
genus Ruminiclostridium5 id.11355	rs2482038	CAMK1D	10	C	A	0.0518991	0.4384	0.0108777	1.70314e-06	0.00158868	22.7607
genus Ruminiclostridium5 id.11355	rs2791343	ASAP1	8	T	C	0.051717	0.34	0.0113369	5.53962e-06	0.00145254	20.8074
genus Ruminiclostridium5 id.11355	rs2833828	EVA1C	21	G	A	0.0489617	0.4533	0.0108702	6.81648e-06	0.00141613	20.2851
genus Ruminiclostridium5 id.11355	rs4955951	WNT5A	3	A	G	-0.0713749	0.0924	0.0165826	9.9552e-06	0.00129332	18.5236
genus Ruminiclostridium5 id.11355	rs6121460	CDH4	20	G	A	0.0932955	0.0805	0.0199206	2.64107e-06	0.00153085	21.9309
genus Ruminiclostridium5 id.11355	rs79968837	PTPRT	20	A	G	-0.0950311	0.0686	0.0193507	1.14623e-06	0.00168302	24.1145
genus Ruminiclostridium5 id.11355	rs8053158	FOXL1	16	G	A	0.0740543	0.8797	0.0159151	5.89807e-06	0.00151115	21.6482
genus Ruminococcus1 id.11373	rs10167839	UBE2E3	2	A	G	0.0519509	0.3439	0.0116306	8.09245e-06	0.0013927	19.949
genus Ruminococcus1 id.11373	rs11783695	ZC3H3	8	G	T	-0.0734114	0.1511	0.0161398	4.72683e-06	0.00144406	20.6857
genus Ruminococcus1 id.11373	rs17781867	CPSF4L	17	C	T	0.0999271	0.0924	0.0211728	1.96336e-06	0.00155459	22.2715
genus Ruminococcus1 id.11373	rs3819978	OPN3	1	C	T	-0.11504	0.0586	0.0260137	8.74138e-06	0.00136516	19.5539
genus Ruminococcus1 id.11373	rs6105066	ISM1	20	T	C	-0.0607052	0.2495	0.013425	5.05918e-06	0.0014272	20.4438
genus Ruminococcus1 id.11373	rs6493760	UNC13C	15	T	C	-0.0535262	0.6034	0.0115885	3.38361e-06	0.00148906	21.3313
genus Ruminococcus1 id.11373	rs7117576	ZBTB16	11	A	G	0.0829505	0.0885	0.0170891	6.47978e-07	0.00164425	23.558
genus Ruminococcus1 id.11373	rs7583465	HPCAL1	2	C	T	0.0527654	0.3767	0.0112619	2.55611e-06	0.00153211	21.949
genus Ruminococcus1 id.11373	rs78572139	FBXL7	5	G	A	0.125038	0.0706	0.0279411	5.23106e-06	0.00139788	20.0233
genus Ruminococcus1 id.11373	rs78613526	MEIS1	2	G	A	0.167497	0.0427	0.0367639	5.11423e-06	0.00144885	20.7544
genus Sutterella id.2896	rs1145877	FAM46A	6	G	A	0.073548	0.841	0.0162413	7.19946e-06	0.0014314	20.504
genus Sutterella id.2896	rs11591622	PAX2	10	T	G	-0.0688382	0.2157	0.0151375	6.4986e-06	0.00144346	20.6771
genus Sutterella id.2896	rs13173038	PDE4D	5	A	G	-0.0718076	0.2207	0.0151627	2.72986e-06	0.00156527	22.4247
genus Sutterella id.2896	rs143438747	ATG4C	1	T	C	-0.145793	0.0547	0.0306867	3.2802e-06	0.00157532	22.569
genus Sutterella id.2896	rs2050185	SAMD5	6	A	G	-0.0575138	0.6223	0.0128766	7.96948e-06	0.00139257	19.9472
genus Sutterella id.2896	rs2321387	PCDH17	13	G	A	-0.0592876	0.5298	0.0124509	1.86518e-06	0.00158241	22.6707
genus Sutterella id.2896	rs2613606	DOCK4	7	T	C	0.0556794	0.6064	0.0124117	7.20228e-06	0.00140475	20.1218
genus Sutterella id.2896	rs607327	ALG9	11	T	C	-0.0578334	0.6233	0.0129053	6.63056e-06	0.00140182	20.0799
genus Sutterella id.2896	rs62501473	GIMAP8	7	G	A	0.0694233	0.2286	0.0149416	5.51849e-06	0.00150676	21.5852
genus Sutterella id.2896	rs7499539	ZDHHC7	16	A	G	0.0617478	0.3231	0.0130998	2.35771e-06	0.00155068	22.2153
genus Sutterella id.2896	rs7638039	COX6CP6	3	T	C	0.0645624	0.2326	0.0143887	8.66403e-06	0.00140536	20.1305
genus Sutterella id.2896	rs9350083	RNF144B	6	T	G	-0.0593069	0.2992	0.0133929	8.22773e-06	0.00136883	19.6065
genus Turicibacter id.2162	rs11054680	BCL2L14	12	T	C	-0.104751	0.0964	0.0226997	2.30978e-06	0.00148632	21.2919
genus Turicibacter id.2162	rs11666533	CTC-499B15.1	19	C	T	-0.111689	0.0795	0.0248436	7.37106e-06	0.00141078	20.2084
genus Turicibacter id.2162	rs12603364	DCAKD	17	T	C	0.110861	0.1074	0.0225598	8.66603e-07	0.00168514	24.145
genus Turicibacter id.2162	rs149744580	WDPCP	2	A	G	0.169883	0.0527	0.0315478	7.00971e-08	0.00202285	28.9935
genus Turicibacter id.2162	rs2834977	RUNX1	21	T	C	-0.0959995	0.173	0.0208261	3.95585e-06	0.00148306	21.2452
genus Turicibacter id.2162	rs2952020	EBF2	8	A	G	0.0759019	0.7773	0.0165764	5.63313e-06	0.00146343	20.9635
genus Turicibacter id.2162	rs3734633	NCOA7	6	G	A	-0.120957	0.0974	0.02683	5.31912e-06	0.00141868	20.3217
genus Turicibacter id.2162	rs4869133	PCSK1	5	G	A	0.131186	0.0885	0.027197	2.5537e-06	0.00162371	23.2634
genus Turicibacter id.2162	rs55756211	MKLN1	7	T	C	-0.115115	0.1163	0.0240708	2.8053e-06	0.00159614	22.8677
genus Turicibacter id.2162	rs7199484	ZNF423	16	G	A	-0.0731428	0.332	0.0160172	5.7666e-06	0.00145552	20.8502

## Sheet: Table S6
Table S6. Reverse MR results of gut microbiota-ASD associations
ID	Outcome	Exposure	Method	nSNP	P	or	or lci95	or uci95
1	family Prevotellaceae id.960	ASD	MR Egger	25	0.501811	1.11187	0.819919	1.50779
			Weighted median	25	0.887239	0.992903	0.899809	1.09563
			Inverse variance weighted	25	0.801922	0.990988	0.923317	1.06362
			Simple mode	25	0.97716	0.997287	0.829615	1.19885
			Weighted mode	25	0.97687	0.997287	0.83153	1.19608
2	genus Dorea id.1997	ASD	MR Egger	24	0.653589	1.07328	0.791414	1.45553
			Weighted median	24	0.7463	1.01561	0.924649	1.11552
			Inverse variance weighted	24	0.817067	1.00842	0.939277	1.08265
			Simple mode	24	0.395929	1.09015	0.896511	1.32561
			Weighted mode	24	0.431289	1.09015	0.882611	1.34648
3	genus Ruminiclostridium5 id.11355	ASD	MR Egger	25	0.560438	1.08851	0.821544	1.44223
			Weighted median	25	0.822943	0.990198	0.908347	1.07943
			Inverse variance weighted	25	0.734948	0.9888	0.926381	1.05542
			Simple mode	25	0.903317	1.01009	0.860511	1.18567
			Weighted mode	25	0.919759	1.00857	0.855784	1.18863
4	genus Ruminococcaceae UCG005 id.11363	ASD	MR Egger	25	0.509128	1.10671	0.822884	1.48844
			Weighted median	25	0.217836	1.06333	0.964388	1.17242
			Inverse variance weighted	25	0.162605	1.04943	0.980715	1.12295
			Simple mode	25	0.152811	1.16129	0.952214	1.41627
			Weighted mode	25	0.203178	1.15128	0.932226	1.4218
5	genus Ruminococcus1 id.11373	ASD	MR Egger	25	0.667883	0.929075	0.666763	1.29458
			Weighted median	25	0.802877	0.988147	0.899831	1.08513
			Inverse variance weighted	25	0.367929	0.965958	0.895804	1.0416
			Simple mode	25	0.770312	1.03038	0.844763	1.25677
			Weighted mode	25	0.783796	1.0276	0.847822	1.2455
6	genus Sutterella id.2896	ASD	MR Egger	24	0.797797	0.953089	0.662862	1.37039
			Weighted median	24	0.666763	1.02574	0.913675	1.15156
			Inverse variance weighted	24	0.908799	0.995059	0.914209	1.08306
			Simple mode	24	0.764001	1.03344	0.835857	1.27772
			Weighted mode	24	0.747514	1.03344	0.847916	1.25955
7	genus Turicibacter id.2162	ASD	MR Egger	25	0.569346	0.89013	0.599572	1.32149
			Weighted median	25	0.5331	0.96108	0.848289	1.08887
			Inverse variance weighted	25	0.526857	0.97109	0.886745	1.06346
			Simple mode	25	0.19694	0.847044	0.662882	1.08237
			Weighted mode	25	0.225431	0.858982	0.676068	1.09138
	ASD, autism spectrum disorders;

## Sheet: Table S7
Table S7. Horizontal pleiotropy and Heterogeneity testing result of Reverse MR analysis
ID	outcome	exposure	Cochran's Q test--MR Egger			Cochran's Q test--IVW			Egger Intercept	SE	P
			Q-stat	df	P	Q-stat	df	P
1	family Prevotellaceae id.960	ASD	16.4639	23	0.8347	17.0438	24	0.84679	-0.00900694	0.0118287	0.454125
2	genus Dorea id.1997	ASD	26.1036	22	0.24726	26.3058	23	0.286641	-0.00489715	0.0118619	0.683714
3	genus Ruminiclostridium5 id.11355	ASD	11.2008	23	0.981045	11.6741	24	0.983337	-0.00751774	0.0109278	0.498366
4	genus Ruminococcaceae UCG005 id.11363	ASD	23.6892	23	0.421181	23.8238	24	0.471712	-0.00416028	0.0115113	0.721093
5	genus Ruminococcus1 id.11373	ASD	30.513	23	0.135234	30.5872	24	0.166045	0.00304639	0.012884	0.815178
6	genus Sutterella id.2896	ASD	28.0691	22	0.173403	28.1423	23	0.21045	0.00338762	0.0141451	0.812943
7	genus Turicibacter id.2162	ASD	18.4989	23	0.729895	18.6957	24	0.768016	0.00680086	0.0153284	0.661422
	IVW, inverse variance weighted method; ASD, autism spectrum disorders;

## Sheet: Table S8
	Table S8. Significantly enriched pathways
GO	Category	Description	gene	Count	GeneRatio（%）	Log10(P)	P	Log10(q)	Enrichment
GO:0072089	GO Biological Processes	stem cell proliferation	RUNX1/LIG4/WNT5A/CD109	4	5.33	-4.55	2.818e-05	-0.2	23.043
GO:0034329	GO Biological Processes	cell junction assembly	BDNF/CDH4/CDH7/CLDN11/WNT5A/PCDH17	6	8	-4.16	6.918e-05	-0.2	8.67211
GO:0032743	GO Biological Processes	positive regulation of interleukin-2 production	RUNX1/PDE4D/PLCG2	3	4	-4.08	8.317e-05	-0.2	35.5812
GO:0042472	GO Biological Processes	inner ear morphogenesis	PAX2/WNT5A/WDPCP/INSIG2	4	5.33	-3.91	0.000123	-0.19	15.8139
GO:0098794	GO Cellular Components	postsynapse	GRM7/ITPR1/KCNA2/MKLN1/WNT5A/PCDH17/ASAP1/SORCS2	8	10.67	-3.65	0.0002238	-0.19	4.91024
GO:0098742	GO Biological Processes	cell-cell adhesion via plasma-membrane adhesion molecules	CDH4/CDH7/CLDN11/PTPRT/PCDH17	5	6.67	-3.31	0.0004897	-0.11	7.72516
GO:1901214	GO Biological Processes	regulation of neuron death	BDNF/LIG4/WNT5A/TFAP2D/NCOA7	5	6.67	-3.03	0.0009332	0	6.69856
GO:0000151	GO Cellular Components	ubiquitin ligase complex	MKLN1/CUL2/FBXL7/ASB1/RNF144B	5	6.67	-2.98	0.0010471	0	6.52513
GO:0005938	GO Cellular Components	cell cortex	GRM7/MKLN1/DENND2B/WDPCP/UNC13C	5	6.67	-2.98	0.0010471	0	6.52513
GO:0021675	GO Biological Processes	nerve development	BDNF/KCNA2/PAX2	3	4	-2.8	0.0015849	0	13.1496
GO:1902075	GO Biological Processes	cellular response to salt	ITPR1/LIG4/PLCG2/WNT5A	4	5.33	-2.8	0.0015849	0	8.02494
GO:0005543	GO Molecular Functions	phospholipid binding	ITPR1/WNT5A/ASAP1/KIF16B/UNC13C	5	6.67	-2.17	0.00676	0	4.20932
GO:0090092	GO Biological Processes	regulation of transmembrane receptor protein serine/threonine kinase signaling pathway	WNT5A/ZNF423/ZC3H3/CD109	4	5.33	-2.16	0.006918	0	5.32348
GO:0031400	GO Biological Processes	negative regulation of protein modification process	PDE4D/PTPRT/PPP4R4/NCOA7/CD109	5	6.67	-2.15	0.007079	0	4.17447
GO:0046661	GO Biological Processes	male sex differentiation	WNT5A/ASB1/PRPS1L1	3	4	-2.08	0.008318	0	7.24407
GO:0006937	GO Biological Processes	regulation of muscle contraction	PDE4D/STC1/DOCK4	3	4	-2.04	0.00912	0	7.03349
